# Supplementary material for: Single-nucleus epigenomic profiling of the adult human central nervous system unveils epigenetic memory of developmental programs
Source: Nat Neurosci. 2026 Mar 19;29(4):992–1006. doi: 10.1038/s41593-026-02208-0 (PMC13061643; doi:10.1038/s41593-026-02208-0)
Supplement: Supplementary file 3 — Supplementary Table 1: Human tissue metadata. Supplementary Table 2: Co-accessible loci (Cicero) for all cell types. Supplementary Table 3: TF networks for all cell types. Supplementary Table 4: Differentially accessible regions in glia across sex, age and tissue. Supplementary Table 5: gRNA sequences and qPCR primers. Supplementary Table 6: Plasmid sequences for lentiviral constructs. [file 41593_2026_2208_MOESM3_ESM.xlsx]

## Sheet: SuppTable_1.xlsx_SuppTable_1
Unnamed: 0	ProcessNumber	caseNO	Tissue	Sex	Age	PMI	CauseOfDeath_category	CauseOfDeath_1a	CauseOfDeath_1b	CauseOfDeath_1c	CauseOfDeath_1d	RINvalue	MK_ID	NGI_ID	10X_BATCH	NGS_BATCH	Box	age_bins	id	AgeCat
0	14	SD046/16	CSC	M	42	103	suffocation	Suspension by ligature				5	210118Mk1	P20057_1001	210118	P20057	1	35-44	SD046/16_CSC	Young
1	36	SD038/17	CB	M	34	99	heart disease	Ischaemic heart disease	Coronary artery atherosclerosis			6.2	210118Mk2	P20057_1002	210118	P20057	2	25-34	SD038/17_CB	Young
2	23	SD046/16	CB	M	42	103	suffocation	Suspension by ligature				7.5	210121Mk1	P20056_1002	210121	P20056	1	35-44	SD046/16_CB	Young
3	32	SD012/17	BA4	F	71	95	suffocation	Plastic bag suffocation				5.8	210118Mk3	P20056_1001	210118	P20056	2	65-74	SD012/17_BA4	Old
4	67	SD041/19	CB	F	40	72	Unascertained	Unasertained,pending further inverstgations					210121Mk2	P20056_1003	210121	P20056	3	35-44	SD041/19_CB	Young
5	7	SD017/13	CSC	F	45	93	heart disease	Coronary artery atherosclerosis	Heart disease			4.1	210723Mk4	P22551_1008	210723	P22551	1	45-54	SD017/13_CSC	Young
6	35	SD042/14	CB	M	63	76	cancer	Complications of metastatic renal cell carcinoma				2.4	210722Mk2	P22551_1002	210722	P22551	2	55-64	SD042/14_CB	Old
7	61	SD042/18	BA4	F	73	74	heart disease	Hypertensive heart disease					210122Mk1	P20057_1003	210122	P20057	3	65-74	SD042/18_BA4	Old
8	1	SD016/13	BA4	F	44	70	Unascertained	Unascertained				6	210723Mk2	P22551_1006	210723	P22551	1	35-44	SD016/13_BA4	Young
9	29	SD008/17	CB	F	71	96	heart disease	Ischaemic and hypertensive heart disease	Diabetes mellitus			5.4	210723Mk1	P22551_1005	210723	P22551	2	65-74	SD008/17_CB	Old
10	12	SD025/17	CB	M	73	66	heart disease	Ischaemic heart disease with cardiac enlargement				5.1	210122Mk2	P20056_1004	210122	P20056	1	65-74	SD025/17_CB	Old
11	34	SD024/17	CSC	M	72	60	heart disease	Myocardial infarction	Coronary artery atheroma			4.9	210722Mk3	P22551_1003	210722	P22551	2	65-74	SD024/17_CSC	Old
12	48	SD031/15	CSC	F	40	89	heart disease	Haemopericardium	Ruptured acute myocardial infarct	Coronary artery thrombosis	Coronary artery atherosclerosis	4.9	210722Mk1	P22551_1001	210722	P22551	2	35-44	SD031/15_CSC	Young
13	62	SD041/19	CSC	F	40	72	Unascertained	Unasertained,pending further inverstgations					210723Mk3	P22551_1007	210723	P22551	3	35-44	SD041/19_CSC	Young
14	10	SD042/14	BA4	M	63	76	cancer	Complications of metastatic renal cell carcinoma					210224Mk1	P20602_1001	210224	P20602	1	55-64	SD042/14_BA4	Old
15	11	SD016/13	CSC	F	44	70	Unascertained	Unascertained				6.7	210224Mk2	P20602_1002	210224	P20602	1	35-44	SD016/13_CSC	Young
16	16	SD038/16	CB	M	39	76	suffocation	Suspension by ligature				6.2	210224Mk3	P20602_1003	210224	P20602	1	35-44	SD038/16_CB	Young
17	25	SD036/17	CB	M	71	71	heart disease	Haemopericardium	Ruptured acute myocardial infarct	Coronary artery atheroma and thrombosis		5.5	210224Mk4	P20602_1004	210224	P20602	1	65-74	SD036/17_CB	Old
18	37	SD014/13	CSC	F	74	41	Pulmonary thromboembolism	Pulmonary thromboembolism				5.3	210224Mk5	P20602_1005	210224	P20602	2	65-74	SD014/13_CSC	Old
19	42	SD036/17	CSC	M	71	71	heart disease	Haemopericardium	Ruptured acute myocardial infarct	Coronary artery atheroma and thrombosis		5.5	210224Mk6	P20602_1006	210224	P20602	2	65-74	SD036/17_CSC	Old
20	65	SD011/18	BA4	F	61	80	Sepsis	Multi-organ failure secondary to sepsis					210304Mk1	P20602_1007	210304	P20602	3	55-64	SD011/18_BA4	Old
21	4	SD038/17	BA4	M	34	99	heart disease	Ischaemic heart disease				6.1	210304Mk2	P20603_1001	210304	P20603	1	25-34	SD038/17_BA4	Young
22	22	SD022/16	CSC	M	39	86	heart disease	Ischaemic heart disease	Coronary artery atherosclerosis			6.1	210304Mk3	P20603_1002	210304	P20603	1	35-44	SD022/16_CSC	Young
23	13	SD031/15	BA4	F	40	89	heart disease	Haemopericardium	Ruptured acute myocardial infarct	Coronary artery thrombosis	Coronary artery atherosclerosis	4.3	210305Mk1	P20603_1004	210305	P20603	1	35-44	SD031/15_BA4	Young
24	38	SD024/17	CB	M	72	60	heart disease	Myocardial infarction	Coronary artery atheroma			5.8	210305Mk2	P20603_1005	210305	P20603	2	65-74	SD024/17_CB	Old
25	40	SD008/17	CSC	F	71	96	heart disease	Ischaemic and hypertensive heart disease	Diabetes mellitus			4.5	210304Mk4	P20603_1003	210304	P20603	2	65-74	SD008/17_CSC	Old
26	46	SD025/17	CSC	M	73	66	heart disease	Ischaemic heart disease with cardiac enlargement				5.1	210305Mk3	P20603_1006	210305	P20603	2	65-74	SD025/17_CSC	Old
27	57	SD038/16	CSC	M	39	76	suffocation	Suspension by ligature				5.5	210305Mk4	P20603_1007	210305	P20603	3	35-44	SD038/16_CSC	Young
28	58	SD030/18	CSC	M	63	115	ruptured aneurysm	Ruptured atherosclerotic abdominal aortic aneurysm					210722Mk4	P22551_1004	210722	P22551	3	55-64	SD030/18_CSC	Old
29	60	SD026/16	CB	F	37	126	heart disease	Myocardial fibrosis - cause uncertain				5.8	210324Mk1	P20908_1001	210324	P20908	3	35-44	SD026/16_CB	Young
30	66	SD041/19	BA4	F	40	72	Unascertained	Unasertained,pending further inverstgations					210324Mk2	P20908_1002	210324	P20908	3	35-44	SD041/19_BA4	Young
31	68	SD042/18	CSC	F	73	74	heart disease	Hypertensive heart disease					210324Mk3	P20908_1003	210324	P20908	3	65-74	SD042/18_CSC	Old
32	6	SD014/13	CB	F	74	41	Pulmonary thromboembolism	Pulmonary thromboembolism				6.4	210401Mk1	P20908_1004	210401	P20908	1	65-74	SD014/13_CB	Old
33	17	SD029/17	CSC	M	40	103	heart disease	Myocardial infarction	Coronary artery atherosclerosis			4.3	210324Mk4	P20908_1005	210324	P20908	1	35-44	SD029/17_CSC	Young
34	19	SD012/17	CSC	F	71	95	suffocation	Plastic bag suffocation				4.8	210401Mk2	P20908_1006	210401	P20908	1	65-74	SD012/17_CSC	Old
35	30	SD022/16	BA4	M	39	86	heart disease	Ischaemic heart disease	Coronary artery atherosclerosis			7.2	210401Mk3	P20908_1007	210401	P20908	2	35-44	SD022/16_BA4	Young
36	47	SD026/16	CSC	F	37	126	heart disease	Myocardial fibrosis - cause uncertain					210401Mk4	P20908_1008	210401	P20908	2	35-44	SD026/16_CSC	Young
37	49	SD012/17	CB	F	71	95	suffocation	Plastic bag suffocation				5.6	210409Mk1	P20908_1009	210409	P20908	3	65-74	SD012/17_CB	Old
38	59	SD030/18	CB	M	63	115	ruptured aneurysm	Ruptured atherosclerotic abdominal aortic aneurysm				6.2	210409Mk2	P20908_1010	210409	P20908	3	55-64	SD030/18_CB	Old
39	9	SD014/13	BA4	F	74	41	Pulmonary thromboembolism	Pulmonary thromboembolism				6.9	210409Mk3	P20908_1011	210409	P20908	1	65-74	SD014/13_BA4	Old
40	15	SD026/16	BA4	F	37	126	heart disease	Myocardial fibrosis - cause uncertain				4.3	210409Mk4	P20908_1012	210409	P20908	1	35-44	SD026/16_BA4	Young
41	55	SD029/17	BA4	M	40	103	heart disease	Myocardial infarction	Coronary artery atherosclerosis			4.2	210409Mk5	P20908_1013	210409	P20908	3	35-44	SD029/17_BA4	Young
42	64	SD042/18	CB	F	73	74	heart disease	Hypertensive heart disease					210409Mk6	P20908_1014	210409	P20908	3	65-74	SD042/18_CB	Old
43	3	SD017/13	BA4	F	45	93	heart disease	Coronary artery atherosclerosis	Heart disease			5.1	210410Mk1	P20908_1015	210410	P20908	1	45-54	SD017/13_BA4	Young
44	28	SD042/14	CSC	M	63	76	cancer	Complications of metastatic renal cell carcinoma				4.8	210410Mk2	P20908_1016	210410	P20908	2	55-64	SD042/14_CSC	Old
45	39	SD016/13	CB	F	44	70	Unascertained	Unascertained				5.5	210410Mk3	P20908_1017	210410	P20908	2	35-44	SD016/13_CB	Young
46	41	SD038/17	CSC	M	34	99	heart disease	Ischaemic heart disease	Coronary artery atherosclerosis			5.2	210410Mk4	P20908_1018	210410	P20908	2	25-34	SD038/17_CSC	Young
47	52	SD030/18	BA4	M	63	115	ruptured aneurysm	Ruptured atherosclerotic abdominal aortic aneurysm				2.8	210410Mk5	P20908_1019	210410	P20908	3	55-64	SD030/18_BA4	Old

## Sheet: SuppTable_2.xlsx_AST_cicero_coA
chr_1	start_1	end_1	chr_2	start_2	end_2	coAcc_score	celltype
chr1	1000000	1002000	chr1	998000	1000000	0.359717	AST
chr1	1000000	1002000	chr1	1002000	1004000	0.336533	AST
chr1	100036000	100038000	chr1	100038000	100040000	0.38815	AST
chr1	100038000	100040000	chr1	100036000	100038000	0.38815	AST
chr1	100038000	100040000	chr1	100248000	100250000	0.294691	AST
chr1	100076000	100078000	chr1	100352000	100354000	0.264847	AST
chr1	100132000	100134000	chr1	100352000	100354000	0.317449	AST
chr1	100188000	100190000	chr1	99842000	99844000	0.303438	AST
chr1	1002000	1004000	chr1	1000000	1002000	0.336533	AST
chr1	100248000	100250000	chr1	99850000	99852000	0.323686	AST
chr1	100248000	100250000	chr1	100038000	100040000	0.294691	AST
chr1	100248000	100250000	chr1	100250000	100252000	0.654855	AST
chr1	100248000	100250000	chr1	100352000	100354000	0.301874	AST
chr1	100250000	100252000	chr1	100248000	100250000	0.654855	AST
chr1	100264000	100266000	chr1	100266000	100268000	0.253254	AST
chr1	100266000	100268000	chr1	100264000	100266000	0.253254	AST
chr1	100350000	100352000	chr1	100352000	100354000	0.284378	AST
chr1	100352000	100354000	chr1	100076000	100078000	0.264847	AST
chr1	100352000	100354000	chr1	100132000	100134000	0.317449	AST
chr1	100352000	100354000	chr1	100248000	100250000	0.301874	AST
chr1	100352000	100354000	chr1	100350000	100352000	0.284378	AST
chr1	100538000	100540000	chr1	100622000	100624000	0.346971	AST
chr1	100622000	100624000	chr1	100538000	100540000	0.346971	AST
chr1	100894000	100896000	chr1	100896000	100898000	0.332995	AST
chr1	100896000	100898000	chr1	100894000	100896000	0.332995	AST
chr1	101024000	101026000	chr1	101026000	101028000	0.408679	AST
chr1	101026000	101028000	chr1	101024000	101026000	0.408679	AST
chr1	101082000	101084000	chr1	101204000	101206000	0.326654	AST
chr1	101082000	101084000	chr1	101236000	101238000	0.375697	AST
chr1	101204000	101206000	chr1	101082000	101084000	0.326654	AST
chr1	101208000	101210000	chr1	101236000	101238000	0.280236	AST
chr1	101234000	101236000	chr1	101236000	101238000	0.343661	AST
chr1	101236000	101238000	chr1	101082000	101084000	0.375697	AST
chr1	101236000	101238000	chr1	101208000	101210000	0.280236	AST
chr1	101236000	101238000	chr1	101234000	101236000	0.343661	AST
chr1	101236000	101238000	chr1	101238000	101240000	0.264682	AST
chr1	101238000	101240000	chr1	101236000	101238000	0.264682	AST
chr1	103106000	103108000	chr1	103108000	103110000	0.252277	AST
chr1	103108000	103110000	chr1	103106000	103108000	0.252277	AST
chr1	10398000	10400000	chr1	10474000	10476000	0.275275	AST
chr1	10474000	10476000	chr1	10398000	10400000	0.275275	AST
chr1	107008000	107010000	chr1	107170000	107172000	0.34115	AST
chr1	107140000	107142000	chr1	107142000	107144000	0.314738	AST
chr1	107142000	107144000	chr1	107140000	107142000	0.314738	AST
chr1	107170000	107172000	chr1	107008000	107010000	0.34115	AST
chr1	10726000	10728000	chr1	10788000	10790000	0.27654	AST
chr1	107514000	107516000	chr1	107964000	107966000	0.256594	AST
chr1	10788000	10790000	chr1	10726000	10728000	0.27654	AST
chr1	107964000	107966000	chr1	107514000	107516000	0.256594	AST
chr1	107964000	107966000	chr1	108050000	108052000	0.442538	AST
chr1	108048000	108050000	chr1	108050000	108052000	0.451965	AST
chr1	108048000	108050000	chr1	108082000	108084000	0.472222	AST
chr1	108050000	108052000	chr1	107964000	107966000	0.442538	AST
chr1	108050000	108052000	chr1	108048000	108050000	0.451965	AST
chr1	108082000	108084000	chr1	108048000	108050000	0.472222	AST
chr1	108558000	108560000	chr1	108560000	108562000	0.442476	AST
chr1	108560000	108562000	chr1	108558000	108560000	0.442476	AST
chr1	108814000	108816000	chr1	108816000	108818000	0.435075	AST
chr1	108816000	108818000	chr1	108814000	108816000	0.435075	AST
chr1	108816000	108818000	chr1	108972000	108974000	0.261977	AST
chr1	108972000	108974000	chr1	108816000	108818000	0.261977	AST
chr1	109040000	109042000	chr1	109042000	109044000	0.313241	AST
chr1	109042000	109044000	chr1	109040000	109042000	0.313241	AST
chr1	109074000	109076000	chr1	109076000	109078000	0.407611	AST
chr1	109076000	109078000	chr1	109074000	109076000	0.407611	AST
chr1	109082000	109084000	chr1	109084000	109086000	0.343968	AST
chr1	109084000	109086000	chr1	109082000	109084000	0.343968	AST
chr1	109132000	109134000	chr1	109134000	109136000	0.310806	AST
chr1	109134000	109136000	chr1	109132000	109134000	0.310806	AST
chr1	109212000	109214000	chr1	109214000	109216000	0.283585	AST
chr1	109214000	109216000	chr1	109212000	109214000	0.283585	AST
chr1	109252000	109254000	chr1	109254000	109256000	0.368382	AST
chr1	109254000	109256000	chr1	109252000	109254000	0.368382	AST
chr1	109262000	109264000	chr1	109264000	109266000	0.370422	AST
chr1	109264000	109266000	chr1	109262000	109264000	0.370422	AST
chr1	109298000	109300000	chr1	109300000	109302000	0.467826	AST
chr1	109300000	109302000	chr1	109298000	109300000	0.467826	AST
chr1	109396000	109398000	chr1	109398000	109400000	0.434918	AST
chr1	109398000	109400000	chr1	109396000	109398000	0.434918	AST
chr1	109482000	109484000	chr1	109484000	109486000	0.273182	AST
chr1	109484000	109486000	chr1	109482000	109484000	0.273182	AST
chr1	109492000	109494000	chr1	109494000	109496000	0.444395	AST
chr1	109494000	109496000	chr1	109492000	109494000	0.444395	AST
chr1	109666000	109668000	chr1	109668000	109670000	0.590943	AST
chr1	109668000	109670000	chr1	109666000	109668000	0.590943	AST
chr1	109770000	109772000	chr1	109994000	109996000	0.335823	AST
chr1	109926000	109928000	chr1	109928000	109930000	0.450565	AST
chr1	109928000	109930000	chr1	109926000	109928000	0.450565	AST
chr1	109994000	109996000	chr1	109770000	109772000	0.335823	AST
chr1	11012000	11014000	chr1	11060000	11062000	0.258246	AST
chr1	11012000	11014000	chr1	11262000	11264000	0.254002	AST
chr1	110310000	110312000	chr1	110424000	110426000	0.262411	AST
chr1	110310000	110312000	chr1	110538000	110540000	0.363529	AST
chr1	110310000	110312000	chr1	110634000	110636000	0.354018	AST
chr1	110338000	110340000	chr1	110606000	110608000	0.26519	AST
chr1	110424000	110426000	chr1	110310000	110312000	0.262411	AST
chr1	110424000	110426000	chr1	110426000	110428000	0.603316	AST
chr1	110424000	110426000	chr1	110538000	110540000	0.327838	AST
chr1	110424000	110426000	chr1	110634000	110636000	0.327114	AST
chr1	110426000	110428000	chr1	110424000	110426000	0.603316	AST
chr1	110426000	110428000	chr1	110538000	110540000	0.303757	AST
chr1	110426000	110428000	chr1	110634000	110636000	0.317437	AST
chr1	110538000	110540000	chr1	110310000	110312000	0.363529	AST
chr1	110538000	110540000	chr1	110424000	110426000	0.327838	AST
chr1	110538000	110540000	chr1	110426000	110428000	0.303757	AST
chr1	110538000	110540000	chr1	110634000	110636000	0.588573	AST
chr1	110554000	110556000	chr1	110556000	110558000	0.427438	AST
chr1	110554000	110556000	chr1	110606000	110608000	0.252562	AST
chr1	110556000	110558000	chr1	110554000	110556000	0.427438	AST
chr1	110556000	110558000	chr1	110962000	110964000	0.258571	AST
chr1	11058000	11060000	chr1	11060000	11062000	0.444093	AST
chr1	110594000	110596000	chr1	110606000	110608000	0.303558	AST
chr1	11060000	11062000	chr1	11012000	11014000	0.258246	AST
chr1	11060000	11062000	chr1	11058000	11060000	0.444093	AST
chr1	110606000	110608000	chr1	110338000	110340000	0.26519	AST
chr1	110606000	110608000	chr1	110554000	110556000	0.252562	AST
chr1	110606000	110608000	chr1	110594000	110596000	0.303558	AST
chr1	110634000	110636000	chr1	110310000	110312000	0.354018	AST
chr1	110634000	110636000	chr1	110424000	110426000	0.327114	AST
chr1	110634000	110636000	chr1	110426000	110428000	0.317437	AST
chr1	110634000	110636000	chr1	110538000	110540000	0.588573	AST
chr1	110962000	110964000	chr1	110556000	110558000	0.258571	AST
chr1	110962000	110964000	chr1	110964000	110966000	0.545911	AST
chr1	110964000	110966000	chr1	110962000	110964000	0.545911	AST
chr1	111138000	111140000	chr1	111140000	111142000	0.289618	AST
chr1	111140000	111142000	chr1	111138000	111140000	0.289618	AST
chr1	111502000	111504000	chr1	111504000	111506000	0.339907	AST
chr1	111504000	111506000	chr1	111502000	111504000	0.339907	AST
chr1	111504000	111506000	chr1	111506000	111508000	0.259487	AST
chr1	111506000	111508000	chr1	111504000	111506000	0.259487	AST
chr1	111508000	111510000	chr1	111510000	111512000	0.27529	AST
chr1	111510000	111512000	chr1	111508000	111510000	0.27529	AST
chr1	1116000	1118000	chr1	1420000	1422000	0.273822	AST
chr1	1116000	1118000	chr1	1426000	1428000	0.258852	AST
chr1	1116000	1118000	chr1	1432000	1434000	0.278313	AST
chr1	1116000	1118000	chr1	1434000	1436000	0.322771	AST
chr1	111618000	111620000	chr1	111620000	111622000	0.305631	AST
chr1	111620000	111622000	chr1	111618000	111620000	0.305631	AST
chr1	111732000	111734000	chr1	111734000	111736000	0.384818	AST
chr1	111734000	111736000	chr1	111732000	111734000	0.384818	AST
chr1	111736000	111738000	chr1	111738000	111740000	0.26846	AST
chr1	111738000	111740000	chr1	111736000	111738000	0.26846	AST
chr1	111818000	111820000	chr1	111956000	111958000	0.273834	AST
chr1	111842000	111844000	chr1	111960000	111962000	0.382286	AST
chr1	111956000	111958000	chr1	111818000	111820000	0.273834	AST
chr1	111960000	111962000	chr1	111842000	111844000	0.382286	AST
chr1	111960000	111962000	chr1	111962000	111964000	0.493795	AST
chr1	111962000	111964000	chr1	111960000	111962000	0.493795	AST
chr1	112394000	112396000	chr1	112396000	112398000	0.356825	AST
chr1	112396000	112398000	chr1	112394000	112396000	0.356825	AST
chr1	112500000	112502000	chr1	112502000	112504000	0.419621	AST
chr1	112502000	112504000	chr1	112500000	112502000	0.419621	AST
chr1	112618000	112620000	chr1	112620000	112622000	0.3102	AST
chr1	11262000	11264000	chr1	11012000	11014000	0.254002	AST
chr1	112620000	112622000	chr1	112618000	112620000	0.3102	AST
chr1	112704000	112706000	chr1	112706000	112708000	0.346273	AST
chr1	112704000	112706000	chr1	112714000	112716000	0.270343	AST
chr1	112706000	112708000	chr1	112704000	112706000	0.346273	AST
chr1	112714000	112716000	chr1	112704000	112706000	0.270343	AST
chr1	11286000	11288000	chr1	11354000	11356000	0.418034	AST
chr1	11286000	11288000	chr1	11356000	11358000	0.368812	AST
chr1	11286000	11288000	chr1	11440000	11442000	0.375594	AST
chr1	11286000	11288000	chr1	11478000	11480000	0.391554	AST
chr1	11286000	11288000	chr1	11482000	11484000	0.2616	AST
chr1	11286000	11288000	chr1	11700000	11702000	0.293174	AST
chr1	11354000	11356000	chr1	11286000	11288000	0.418034	AST
chr1	11354000	11356000	chr1	11356000	11358000	0.655881	AST
chr1	11354000	11356000	chr1	11440000	11442000	0.640825	AST
chr1	11354000	11356000	chr1	11478000	11480000	0.811911	AST
chr1	11354000	11356000	chr1	11482000	11484000	0.5953	AST
chr1	11354000	11356000	chr1	11648000	11650000	0.48773	AST
chr1	11354000	11356000	chr1	11692000	11694000	0.269832	AST
chr1	11354000	11356000	chr1	11700000	11702000	0.536411	AST
chr1	11354000	11356000	chr1	11720000	11722000	0.32216	AST
chr1	11356000	11358000	chr1	11286000	11288000	0.368812	AST
chr1	11356000	11358000	chr1	11354000	11356000	0.655881	AST
chr1	11356000	11358000	chr1	11440000	11442000	0.504611	AST
chr1	11356000	11358000	chr1	11478000	11480000	0.608172	AST
chr1	11356000	11358000	chr1	11482000	11484000	0.403821	AST
chr1	11356000	11358000	chr1	11648000	11650000	0.331281	AST
chr1	11356000	11358000	chr1	11700000	11702000	0.38346	AST
chr1	113928000	113930000	chr1	113930000	113932000	0.320091	AST
chr1	113930000	113932000	chr1	113928000	113930000	0.320091	AST
chr1	11440000	11442000	chr1	11286000	11288000	0.375594	AST
chr1	11440000	11442000	chr1	11354000	11356000	0.640825	AST
chr1	11440000	11442000	chr1	11356000	11358000	0.504611	AST
chr1	11440000	11442000	chr1	11478000	11480000	0.629818	AST
chr1	11440000	11442000	chr1	11482000	11484000	0.419132	AST
chr1	11440000	11442000	chr1	11648000	11650000	0.326118	AST
chr1	11440000	11442000	chr1	11700000	11702000	0.39915	AST
chr1	114756000	114758000	chr1	114758000	114760000	0.390244	AST
chr1	114758000	114760000	chr1	114756000	114758000	0.390244	AST
chr1	11478000	11480000	chr1	11286000	11288000	0.391554	AST
chr1	11478000	11480000	chr1	11354000	11356000	0.811911	AST
chr1	11478000	11480000	chr1	11356000	11358000	0.608172	AST
chr1	11478000	11480000	chr1	11440000	11442000	0.629818	AST
chr1	11478000	11480000	chr1	11482000	11484000	0.547588	AST
chr1	11478000	11480000	chr1	11648000	11650000	0.458824	AST
chr1	11478000	11480000	chr1	11700000	11702000	0.544312	AST
chr1	11478000	11480000	chr1	11720000	11722000	0.312854	AST
chr1	11482000	11484000	chr1	11286000	11288000	0.2616	AST
chr1	11482000	11484000	chr1	11354000	11356000	0.5953	AST
chr1	11482000	11484000	chr1	11356000	11358000	0.403821	AST
chr1	11482000	11484000	chr1	11440000	11442000	0.419132	AST
chr1	11482000	11484000	chr1	11478000	11480000	0.547588	AST
chr1	11482000	11484000	chr1	11648000	11650000	0.429083	AST
chr1	11482000	11484000	chr1	11700000	11702000	0.387656	AST
chr1	11482000	11484000	chr1	11720000	11722000	0.31943	AST
chr1	11498000	11500000	chr1	11500000	11502000	0.485622	AST
chr1	11500000	11502000	chr1	11498000	11500000	0.485622	AST
chr1	115594000	115596000	chr1	115596000	115598000	0.346674	AST
chr1	115596000	115598000	chr1	115594000	115596000	0.346674	AST
chr1	115770000	115772000	chr1	115772000	115774000	0.297573	AST
chr1	115772000	115774000	chr1	115770000	115772000	0.297573	AST
chr1	116002000	116004000	chr1	116494000	116496000	0.45428	AST
chr1	116002000	116004000	chr1	116498000	116500000	0.55343	AST
chr1	116372000	116374000	chr1	116374000	116376000	0.332021	AST
chr1	116372000	116374000	chr1	116376000	116378000	0.325382	AST
chr1	116374000	116376000	chr1	116372000	116374000	0.332021	AST
chr1	116374000	116376000	chr1	116376000	116378000	0.290189	AST
chr1	116376000	116378000	chr1	116372000	116374000	0.325382	AST
chr1	116376000	116378000	chr1	116374000	116376000	0.290189	AST
chr1	11646000	11648000	chr1	11648000	11650000	0.425946	AST
chr1	11648000	11650000	chr1	11354000	11356000	0.48773	AST
chr1	11648000	11650000	chr1	11356000	11358000	0.331281	AST
chr1	11648000	11650000	chr1	11440000	11442000	0.326118	AST
chr1	11648000	11650000	chr1	11478000	11480000	0.458824	AST
chr1	11648000	11650000	chr1	11482000	11484000	0.429083	AST
chr1	11648000	11650000	chr1	11646000	11648000	0.425946	AST
chr1	11648000	11650000	chr1	11700000	11702000	0.337313	AST
chr1	11648000	11650000	chr1	11720000	11722000	0.310918	AST
chr1	116494000	116496000	chr1	116002000	116004000	0.45428	AST
chr1	116494000	116496000	chr1	116498000	116500000	0.359196	AST
chr1	116498000	116500000	chr1	116002000	116004000	0.55343	AST
chr1	116498000	116500000	chr1	116494000	116496000	0.359196	AST
chr1	11652000	11654000	chr1	11654000	11656000	0.413926	AST
chr1	11654000	11656000	chr1	11652000	11654000	0.413926	AST
chr1	11654000	11656000	chr1	11680000	11682000	0.311248	AST
chr1	11654000	11656000	chr1	11934000	11936000	0.255795	AST
chr1	11680000	11682000	chr1	11654000	11656000	0.311248	AST
chr1	116908000	116910000	chr1	116910000	116912000	0.320854	AST
chr1	116910000	116912000	chr1	116908000	116910000	0.320854	AST
chr1	11692000	11694000	chr1	11354000	11356000	0.269832	AST
chr1	11700000	11702000	chr1	11286000	11288000	0.293174	AST
chr1	11700000	11702000	chr1	11354000	11356000	0.536411	AST
chr1	11700000	11702000	chr1	11356000	11358000	0.38346	AST
chr1	11700000	11702000	chr1	11440000	11442000	0.39915	AST
chr1	11700000	11702000	chr1	11478000	11480000	0.544312	AST
chr1	11700000	11702000	chr1	11482000	11484000	0.387656	AST
chr1	11700000	11702000	chr1	11648000	11650000	0.337313	AST
chr1	11700000	11702000	chr1	11702000	11704000	0.308001	AST
chr1	11702000	11704000	chr1	11700000	11702000	0.308001	AST
chr1	117058000	117060000	chr1	117060000	117062000	0.353294	AST
chr1	117060000	117062000	chr1	117058000	117060000	0.353294	AST
chr1	117120000	117122000	chr1	117122000	117124000	0.521054	AST
chr1	117122000	117124000	chr1	117120000	117122000	0.521054	AST
chr1	11720000	11722000	chr1	11354000	11356000	0.32216	AST
chr1	11720000	11722000	chr1	11478000	11480000	0.312854	AST
chr1	11720000	11722000	chr1	11482000	11484000	0.31943	AST
chr1	11720000	11722000	chr1	11648000	11650000	0.310918	AST
chr1	11734000	11736000	chr1	11736000	11738000	0.456671	AST
chr1	11736000	11738000	chr1	11734000	11736000	0.456671	AST
chr1	117604000	117606000	chr1	117606000	117608000	0.389802	AST
chr1	117606000	117608000	chr1	117604000	117606000	0.389802	AST
chr1	11906000	11908000	chr1	11908000	11910000	0.371948	AST
chr1	11908000	11910000	chr1	11906000	11908000	0.371948	AST
chr1	11924000	11926000	chr1	12112000	12114000	0.290782	AST
chr1	11934000	11936000	chr1	11654000	11656000	0.255795	AST
chr1	119612000	119614000	chr1	119614000	119616000	0.28237	AST
chr1	119614000	119616000	chr1	119612000	119614000	0.28237	AST
chr1	119710000	119712000	chr1	119712000	119714000	0.310216	AST
chr1	119712000	119714000	chr1	119710000	119712000	0.310216	AST
chr1	119712000	119714000	chr1	119714000	119716000	0.604187	AST
chr1	119712000	119714000	chr1	119742000	119744000	0.319152	AST
chr1	119712000	119714000	chr1	119964000	119966000	0.387603	AST
chr1	119712000	119714000	chr1	119978000	119980000	0.342076	AST
chr1	119714000	119716000	chr1	119712000	119714000	0.604187	AST
chr1	119714000	119716000	chr1	119742000	119744000	0.391496	AST
chr1	119714000	119716000	chr1	119964000	119966000	0.371189	AST
chr1	119714000	119716000	chr1	119978000	119980000	0.34825	AST
chr1	119742000	119744000	chr1	119712000	119714000	0.319152	AST
chr1	119742000	119744000	chr1	119714000	119716000	0.391496	AST
chr1	119742000	119744000	chr1	119978000	119980000	0.337394	AST
chr1	119964000	119966000	chr1	119712000	119714000	0.387603	AST
chr1	119964000	119966000	chr1	119714000	119716000	0.371189	AST
chr1	119964000	119966000	chr1	119978000	119980000	0.288484	AST
chr1	119978000	119980000	chr1	119712000	119714000	0.342076	AST
chr1	119978000	119980000	chr1	119714000	119716000	0.34825	AST
chr1	119978000	119980000	chr1	119742000	119744000	0.337394	AST
chr1	119978000	119980000	chr1	119964000	119966000	0.288484	AST
chr1	12112000	12114000	chr1	11924000	11926000	0.290782	AST
chr1	12228000	12230000	chr1	12230000	12232000	0.348443	AST
chr1	12230000	12232000	chr1	12228000	12230000	0.348443	AST
chr1	1232000	1234000	chr1	940000	942000	0.267983	AST
chr1	1232000	1234000	chr1	1308000	1310000	0.38454	AST
chr1	12504000	12506000	chr1	12506000	12508000	0.356245	AST
chr1	12506000	12508000	chr1	12504000	12506000	0.356245	AST
chr1	12506000	12508000	chr1	12556000	12558000	0.254605	AST
chr1	12556000	12558000	chr1	12506000	12508000	0.254605	AST
chr1	12556000	12558000	chr1	12594000	12596000	0.47968	AST
chr1	12556000	12558000	chr1	12596000	12598000	0.305573	AST
chr1	12564000	12566000	chr1	12618000	12620000	0.257612	AST
chr1	12594000	12596000	chr1	12556000	12558000	0.47968	AST
chr1	12594000	12596000	chr1	12596000	12598000	0.401035	AST
chr1	12596000	12598000	chr1	12556000	12558000	0.305573	AST
chr1	12596000	12598000	chr1	12594000	12596000	0.401035	AST
chr1	12614000	12616000	chr1	12618000	12620000	0.347244	AST
chr1	12618000	12620000	chr1	12564000	12566000	0.257612	AST
chr1	12618000	12620000	chr1	12614000	12616000	0.347244	AST
chr1	1272000	1274000	chr1	1274000	1276000	0.304257	AST
chr1	1274000	1276000	chr1	1272000	1274000	0.304257	AST
chr1	1298000	1300000	chr1	1424000	1426000	0.3269	AST
chr1	1298000	1300000	chr1	1426000	1428000	0.438712	AST
chr1	1298000	1300000	chr1	1432000	1434000	0.330656	AST
chr1	1306000	1308000	chr1	1308000	1310000	0.322421	AST
chr1	1308000	1310000	chr1	1232000	1234000	0.38454	AST
chr1	1308000	1310000	chr1	1306000	1308000	0.322421	AST
chr1	13540000	13542000	chr1	13544000	13546000	0.250323	AST
chr1	13542000	13544000	chr1	13544000	13546000	0.422882	AST
chr1	13544000	13546000	chr1	13540000	13542000	0.250323	AST
chr1	13544000	13546000	chr1	13542000	13544000	0.422882	AST
chr1	1420000	1422000	chr1	1116000	1118000	0.273822	AST
chr1	1424000	1426000	chr1	1298000	1300000	0.3269	AST
chr1	1424000	1426000	chr1	1426000	1428000	0.555308	AST
chr1	1424000	1426000	chr1	1432000	1434000	0.283482	AST
chr1	1426000	1428000	chr1	1116000	1118000	0.258852	AST
chr1	1426000	1428000	chr1	1298000	1300000	0.438712	AST
chr1	1426000	1428000	chr1	1424000	1426000	0.555308	AST
chr1	1426000	1428000	chr1	1430000	1432000	0.370604	AST
chr1	1426000	1428000	chr1	1432000	1434000	0.386282	AST
chr1	1430000	1432000	chr1	1426000	1428000	0.370604	AST
chr1	1430000	1432000	chr1	1432000	1434000	0.359444	AST
chr1	1430000	1432000	chr1	1434000	1436000	0.265366	AST
chr1	1432000	1434000	chr1	1116000	1118000	0.278313	AST
chr1	1432000	1434000	chr1	1298000	1300000	0.330656	AST
chr1	1432000	1434000	chr1	1424000	1426000	0.283482	AST
chr1	1432000	1434000	chr1	1426000	1428000	0.386282	AST
chr1	1432000	1434000	chr1	1430000	1432000	0.359444	AST
chr1	1432000	1434000	chr1	1434000	1436000	0.332227	AST
chr1	1434000	1436000	chr1	1116000	1118000	0.322771	AST
chr1	1434000	1436000	chr1	1430000	1432000	0.265366	AST
chr1	1434000	1436000	chr1	1432000	1434000	0.332227	AST
chr1	144550000	144552000	chr1	144552000	144554000	0.430979	AST
chr1	144552000	144554000	chr1	144550000	144552000	0.430979	AST
chr1	145606000	145608000	chr1	145608000	145610000	0.384616	AST
chr1	145608000	145610000	chr1	145606000	145608000	0.384616	AST
chr1	14572000	14574000	chr1	14894000	14896000	0.280235	AST
chr1	145750000	145752000	chr1	145752000	145754000	0.527351	AST
chr1	145752000	145754000	chr1	145750000	145752000	0.527351	AST
chr1	145822000	145824000	chr1	145824000	145826000	0.421363	AST
chr1	145824000	145826000	chr1	145822000	145824000	0.421363	AST
chr1	145890000	145892000	chr1	145892000	145894000	0.31224	AST
chr1	145892000	145894000	chr1	145890000	145892000	0.31224	AST
chr1	145956000	145958000	chr1	145958000	145960000	0.419339	AST
chr1	145958000	145960000	chr1	145956000	145958000	0.419339	AST
chr1	145960000	145962000	chr1	145962000	145964000	0.299391	AST
chr1	145962000	145964000	chr1	145960000	145962000	0.299391	AST
chr1	145962000	145964000	chr1	145964000	145966000	0.311286	AST
chr1	145964000	145966000	chr1	145962000	145964000	0.311286	AST
chr1	14598000	14600000	chr1	14968000	14970000	0.287849	AST
chr1	147540000	147542000	chr1	147598000	147600000	0.295641	AST
chr1	147598000	147600000	chr1	147540000	147542000	0.295641	AST
chr1	147598000	147600000	chr1	147600000	147602000	0.433749	AST
chr1	147600000	147602000	chr1	147598000	147600000	0.433749	AST
chr1	14880000	14882000	chr1	15028000	15030000	0.277738	AST
chr1	14894000	14896000	chr1	14572000	14574000	0.280235	AST
chr1	14894000	14896000	chr1	15028000	15030000	0.31657	AST
chr1	14894000	14896000	chr1	15206000	15208000	0.292336	AST
chr1	14930000	14932000	chr1	15028000	15030000	0.260775	AST
chr1	14968000	14970000	chr1	14598000	14600000	0.287849	AST
chr1	14968000	14970000	chr1	15028000	15030000	0.263722	AST
chr1	149886000	149888000	chr1	149888000	149890000	0.269453	AST
chr1	149888000	149890000	chr1	149886000	149888000	0.269453	AST
chr1	150148000	150150000	chr1	150150000	150152000	0.435744	AST
chr1	150148000	150150000	chr1	150162000	150164000	0.26062	AST
chr1	150150000	150152000	chr1	150148000	150150000	0.435744	AST
chr1	150150000	150152000	chr1	150162000	150164000	0.385382	AST
chr1	150162000	150164000	chr1	150148000	150150000	0.26062	AST
chr1	150162000	150164000	chr1	150150000	150152000	0.385382	AST
chr1	150162000	150164000	chr1	150182000	150184000	0.44653	AST
chr1	150182000	150184000	chr1	150162000	150164000	0.44653	AST
chr1	150182000	150184000	chr1	150282000	150284000	0.264982	AST
chr1	150234000	150236000	chr1	150236000	150238000	0.300236	AST
chr1	150236000	150238000	chr1	150234000	150236000	0.300236	AST
chr1	15026000	15028000	chr1	15028000	15030000	0.251973	AST
chr1	15028000	15030000	chr1	14880000	14882000	0.277738	AST
chr1	15028000	15030000	chr1	14894000	14896000	0.31657	AST
chr1	15028000	15030000	chr1	14930000	14932000	0.260775	AST
chr1	15028000	15030000	chr1	14968000	14970000	0.263722	AST
chr1	15028000	15030000	chr1	15026000	15028000	0.251973	AST
chr1	15028000	15030000	chr1	15282000	15284000	0.419075	AST
chr1	150282000	150284000	chr1	150182000	150184000	0.264982	AST
chr1	150362000	150364000	chr1	150364000	150366000	0.348516	AST
chr1	150364000	150366000	chr1	150362000	150364000	0.348516	AST
chr1	150560000	150562000	chr1	150562000	150564000	0.341029	AST
chr1	150560000	150562000	chr1	150568000	150570000	0.328131	AST
chr1	150562000	150564000	chr1	150560000	150562000	0.341029	AST
chr1	150568000	150570000	chr1	150560000	150562000	0.328131	AST
chr1	1510000	1512000	chr1	1512000	1514000	0.394323	AST
chr1	151164000	151166000	chr1	151166000	151168000	0.452579	AST
chr1	151166000	151168000	chr1	151164000	151166000	0.452579	AST
chr1	1512000	1514000	chr1	1510000	1512000	0.394323	AST
chr1	151280000	151282000	chr1	151282000	151284000	0.373193	AST
chr1	151282000	151284000	chr1	151280000	151282000	0.373193	AST
chr1	15152000	15154000	chr1	15154000	15156000	0.330155	AST
chr1	15154000	15156000	chr1	15152000	15154000	0.330155	AST
chr1	151610000	151612000	chr1	151612000	151614000	0.398248	AST
chr1	151612000	151614000	chr1	151610000	151612000	0.398248	AST
chr1	151838000	151840000	chr1	151840000	151842000	0.34693	AST
chr1	151840000	151842000	chr1	151838000	151840000	0.34693	AST
chr1	15206000	15208000	chr1	14894000	14896000	0.292336	AST
chr1	15206000	15208000	chr1	15370000	15372000	0.280019	AST
chr1	15206000	15208000	chr1	15386000	15388000	0.427035	AST
chr1	15282000	15284000	chr1	15028000	15030000	0.419075	AST
chr1	15328000	15330000	chr1	15386000	15388000	0.301314	AST
chr1	15328000	15330000	chr1	15524000	15526000	0.357248	AST
chr1	153532000	153534000	chr1	153534000	153536000	0.373844	AST
chr1	153532000	153534000	chr1	153536000	153538000	0.251497	AST
chr1	153532000	153534000	chr1	153566000	153568000	0.330936	AST
chr1	153534000	153536000	chr1	153532000	153534000	0.373844	AST
chr1	153534000	153536000	chr1	153536000	153538000	0.350182	AST
chr1	153534000	153536000	chr1	153566000	153568000	0.36373	AST
chr1	153536000	153538000	chr1	153532000	153534000	0.251497	AST
chr1	153536000	153538000	chr1	153534000	153536000	0.350182	AST
chr1	153566000	153568000	chr1	153532000	153534000	0.330936	AST
chr1	153566000	153568000	chr1	153534000	153536000	0.36373	AST
chr1	153632000	153634000	chr1	153634000	153636000	0.487453	AST
chr1	153634000	153636000	chr1	153632000	153634000	0.487453	AST
chr1	15370000	15372000	chr1	15206000	15208000	0.280019	AST
chr1	15370000	15372000	chr1	15524000	15526000	0.253441	AST
chr1	153726000	153728000	chr1	153728000	153730000	0.370316	AST
chr1	153728000	153730000	chr1	153726000	153728000	0.370316	AST
chr1	153790000	153792000	chr1	154220000	154222000	0.272336	AST
chr1	15384000	15386000	chr1	15386000	15388000	0.365247	AST
chr1	15384000	15386000	chr1	15524000	15526000	0.307633	AST
chr1	15386000	15388000	chr1	15206000	15208000	0.427035	AST
chr1	15386000	15388000	chr1	15328000	15330000	0.301314	AST
chr1	15386000	15388000	chr1	15384000	15386000	0.365247	AST
chr1	15386000	15388000	chr1	15524000	15526000	0.539798	AST
chr1	15386000	15388000	chr1	15526000	15528000	0.353116	AST
chr1	153922000	153924000	chr1	154220000	154222000	0.309859	AST
chr1	153944000	153946000	chr1	153946000	153948000	0.299416	AST
chr1	153946000	153948000	chr1	153944000	153946000	0.299416	AST
chr1	15408000	15410000	chr1	15410000	15412000	0.264307	AST
chr1	15410000	15412000	chr1	15408000	15410000	0.264307	AST
chr1	154220000	154222000	chr1	153790000	153792000	0.272336	AST
chr1	154220000	154222000	chr1	153922000	153924000	0.309859	AST
chr1	154324000	154326000	chr1	154326000	154328000	0.367144	AST
chr1	154324000	154326000	chr1	154328000	154330000	0.29868	AST
chr1	154326000	154328000	chr1	154324000	154326000	0.367144	AST
chr1	154326000	154328000	chr1	154328000	154330000	0.276589	AST
chr1	154328000	154330000	chr1	154324000	154326000	0.29868	AST
chr1	154328000	154330000	chr1	154326000	154328000	0.276589	AST
chr1	154478000	154480000	chr1	154480000	154482000	0.289204	AST
chr1	154480000	154482000	chr1	154478000	154480000	0.289204	AST
chr1	154558000	154560000	chr1	154772000	154774000	0.352105	AST
chr1	154558000	154560000	chr1	154844000	154846000	0.300999	AST
chr1	154558000	154560000	chr1	154846000	154848000	0.454238	AST
chr1	154558000	154560000	chr1	154868000	154870000	0.293682	AST
chr1	154558000	154560000	chr1	154870000	154872000	0.391327	AST
chr1	154598000	154600000	chr1	154750000	154752000	0.326634	AST
chr1	154598000	154600000	chr1	154772000	154774000	0.365096	AST
chr1	154598000	154600000	chr1	154846000	154848000	0.356923	AST
chr1	154726000	154728000	chr1	154744000	154746000	0.258968	AST
chr1	154730000	154732000	chr1	154750000	154752000	0.305525	AST
chr1	154744000	154746000	chr1	154726000	154728000	0.258968	AST
chr1	154744000	154746000	chr1	154772000	154774000	0.251754	AST
chr1	154744000	154746000	chr1	154846000	154848000	0.344851	AST
chr1	154744000	154746000	chr1	154868000	154870000	0.296067	AST
chr1	154744000	154746000	chr1	154870000	154872000	0.339455	AST
chr1	154744000	154746000	chr1	154896000	154898000	0.274176	AST
chr1	154748000	154750000	chr1	154750000	154752000	0.315195	AST
chr1	154750000	154752000	chr1	154598000	154600000	0.326634	AST
chr1	154750000	154752000	chr1	154730000	154732000	0.305525	AST
chr1	154750000	154752000	chr1	154748000	154750000	0.315195	AST
chr1	154750000	154752000	chr1	154766000	154768000	0.27059	AST
chr1	154750000	154752000	chr1	154772000	154774000	0.393302	AST
chr1	154750000	154752000	chr1	154846000	154848000	0.315636	AST
chr1	154766000	154768000	chr1	154750000	154752000	0.27059	AST
chr1	154766000	154768000	chr1	154772000	154774000	0.267998	AST
chr1	154772000	154774000	chr1	154558000	154560000	0.352105	AST
chr1	154772000	154774000	chr1	154598000	154600000	0.365096	AST
chr1	154772000	154774000	chr1	154744000	154746000	0.251754	AST
chr1	154772000	154774000	chr1	154750000	154752000	0.393302	AST
chr1	154772000	154774000	chr1	154766000	154768000	0.267998	AST
chr1	154772000	154774000	chr1	154774000	154776000	0.256595	AST
chr1	154772000	154774000	chr1	154844000	154846000	0.402189	AST
chr1	154772000	154774000	chr1	154846000	154848000	0.511761	AST
chr1	154772000	154774000	chr1	154866000	154868000	0.278548	AST
chr1	154772000	154774000	chr1	154870000	154872000	0.346929	AST
chr1	154772000	154774000	chr1	154896000	154898000	0.26982	AST
chr1	154772000	154774000	chr1	155196000	155198000	0.32007	AST
chr1	154774000	154776000	chr1	154772000	154774000	0.256595	AST
chr1	154774000	154776000	chr1	154846000	154848000	0.290822	AST
chr1	154774000	154776000	chr1	154870000	154872000	0.25297	AST
chr1	154844000	154846000	chr1	154558000	154560000	0.300999	AST
chr1	154844000	154846000	chr1	154772000	154774000	0.402189	AST
chr1	154844000	154846000	chr1	154846000	154848000	0.535341	AST
chr1	154844000	154846000	chr1	154870000	154872000	0.322731	AST
chr1	154844000	154846000	chr1	154896000	154898000	0.257613	AST
chr1	154844000	154846000	chr1	155196000	155198000	0.315193	AST
chr1	154846000	154848000	chr1	154558000	154560000	0.454238	AST
chr1	154846000	154848000	chr1	154598000	154600000	0.356923	AST
chr1	154846000	154848000	chr1	154744000	154746000	0.344851	AST
chr1	154846000	154848000	chr1	154750000	154752000	0.315636	AST
chr1	154846000	154848000	chr1	154772000	154774000	0.511761	AST
chr1	154846000	154848000	chr1	154774000	154776000	0.290822	AST
chr1	154846000	154848000	chr1	154844000	154846000	0.535341	AST
chr1	154846000	154848000	chr1	154866000	154868000	0.318757	AST
chr1	154846000	154848000	chr1	154868000	154870000	0.335284	AST
chr1	154846000	154848000	chr1	154870000	154872000	0.436617	AST
chr1	154846000	154848000	chr1	154896000	154898000	0.412511	AST
chr1	154846000	154848000	chr1	155194000	155196000	0.330769	AST
chr1	154846000	154848000	chr1	155196000	155198000	0.527987	AST
chr1	154866000	154868000	chr1	154772000	154774000	0.278548	AST
chr1	154866000	154868000	chr1	154846000	154848000	0.318757	AST
chr1	154866000	154868000	chr1	154870000	154872000	0.299773	AST
chr1	154866000	154868000	chr1	155196000	155198000	0.291441	AST
chr1	154868000	154870000	chr1	154558000	154560000	0.293682	AST
chr1	154868000	154870000	chr1	154744000	154746000	0.296067	AST
chr1	154868000	154870000	chr1	154846000	154848000	0.335284	AST
chr1	154868000	154870000	chr1	154870000	154872000	0.449196	AST
chr1	154868000	154870000	chr1	155194000	155196000	0.345148	AST
chr1	154868000	154870000	chr1	155196000	155198000	0.333518	AST
chr1	154870000	154872000	chr1	154558000	154560000	0.391327	AST
chr1	154870000	154872000	chr1	154744000	154746000	0.339455	AST
chr1	154870000	154872000	chr1	154772000	154774000	0.346929	AST
chr1	154870000	154872000	chr1	154774000	154776000	0.25297	AST
chr1	154870000	154872000	chr1	154844000	154846000	0.322731	AST
chr1	154870000	154872000	chr1	154846000	154848000	0.436617	AST
chr1	154870000	154872000	chr1	154866000	154868000	0.299773	AST
chr1	154870000	154872000	chr1	154868000	154870000	0.449196	AST
chr1	154870000	154872000	chr1	154896000	154898000	0.253703	AST
chr1	154870000	154872000	chr1	155194000	155196000	0.467789	AST
chr1	154870000	154872000	chr1	155196000	155198000	0.439458	AST
chr1	154896000	154898000	chr1	154744000	154746000	0.274176	AST
chr1	154896000	154898000	chr1	154772000	154774000	0.26982	AST
chr1	154896000	154898000	chr1	154844000	154846000	0.257613	AST
chr1	154896000	154898000	chr1	154846000	154848000	0.412511	AST
chr1	154896000	154898000	chr1	154870000	154872000	0.253703	AST
chr1	154896000	154898000	chr1	155194000	155196000	0.271361	AST
chr1	154896000	154898000	chr1	155196000	155198000	0.271398	AST
chr1	154960000	154962000	chr1	154962000	154964000	0.362599	AST
chr1	154960000	154962000	chr1	155084000	155086000	0.339906	AST
chr1	154962000	154964000	chr1	154960000	154962000	0.362599	AST
chr1	154970000	154972000	chr1	155050000	155052000	0.290651	AST
chr1	154970000	154972000	chr1	155084000	155086000	0.316762	AST
chr1	155000000	155002000	chr1	155002000	155004000	0.277458	AST
chr1	155002000	155004000	chr1	155000000	155002000	0.277458	AST
chr1	155004000	155006000	chr1	155006000	155008000	0.290324	AST
chr1	155006000	155008000	chr1	155004000	155006000	0.290324	AST
chr1	155006000	155008000	chr1	155008000	155010000	0.269523	AST
chr1	155008000	155010000	chr1	155006000	155008000	0.269523	AST
chr1	155050000	155052000	chr1	154970000	154972000	0.290651	AST
chr1	155050000	155052000	chr1	155052000	155054000	0.397931	AST
chr1	155050000	155052000	chr1	155084000	155086000	0.287433	AST
chr1	155052000	155054000	chr1	155050000	155052000	0.397931	AST
chr1	155084000	155086000	chr1	154960000	154962000	0.339906	AST
chr1	155084000	155086000	chr1	154970000	154972000	0.316762	AST
chr1	155084000	155086000	chr1	155050000	155052000	0.287433	AST
chr1	155084000	155086000	chr1	155126000	155128000	0.324422	AST
chr1	155084000	155086000	chr1	155134000	155136000	0.273961	AST
chr1	155084000	155086000	chr1	155166000	155168000	0.343586	AST
chr1	155084000	155086000	chr1	155172000	155174000	0.299363	AST
chr1	155084000	155086000	chr1	155276000	155278000	0.359648	AST
chr1	155084000	155086000	chr1	155308000	155310000	0.263983	AST
chr1	155126000	155128000	chr1	155084000	155086000	0.324422	AST
chr1	155126000	155128000	chr1	155128000	155130000	0.279741	AST
chr1	155128000	155130000	chr1	155126000	155128000	0.279741	AST
chr1	155134000	155136000	chr1	155084000	155086000	0.273961	AST
chr1	155134000	155136000	chr1	155136000	155138000	0.271644	AST
chr1	155134000	155136000	chr1	155166000	155168000	0.254514	AST
chr1	155136000	155138000	chr1	155134000	155136000	0.271644	AST
chr1	155166000	155168000	chr1	155084000	155086000	0.343586	AST
chr1	155166000	155168000	chr1	155134000	155136000	0.254514	AST
chr1	155166000	155168000	chr1	155168000	155170000	0.490704	AST
chr1	155168000	155170000	chr1	155166000	155168000	0.490704	AST
chr1	155172000	155174000	chr1	155084000	155086000	0.299363	AST
chr1	155194000	155196000	chr1	154846000	154848000	0.330769	AST
chr1	155194000	155196000	chr1	154868000	154870000	0.345148	AST
chr1	155194000	155196000	chr1	154870000	154872000	0.467789	AST
chr1	155194000	155196000	chr1	154896000	154898000	0.271361	AST
chr1	155194000	155196000	chr1	155196000	155198000	0.404412	AST
chr1	155196000	155198000	chr1	154772000	154774000	0.32007	AST
chr1	155196000	155198000	chr1	154844000	154846000	0.315193	AST
chr1	155196000	155198000	chr1	154846000	154848000	0.527987	AST
chr1	155196000	155198000	chr1	154866000	154868000	0.291441	AST
chr1	155196000	155198000	chr1	154868000	154870000	0.333518	AST
chr1	155196000	155198000	chr1	154870000	154872000	0.439458	AST
chr1	155196000	155198000	chr1	154896000	154898000	0.271398	AST
chr1	155196000	155198000	chr1	155194000	155196000	0.404412	AST
chr1	15524000	15526000	chr1	15328000	15330000	0.357248	AST
chr1	15524000	15526000	chr1	15370000	15372000	0.253441	AST
chr1	15524000	15526000	chr1	15384000	15386000	0.307633	AST
chr1	15524000	15526000	chr1	15386000	15388000	0.539798	AST
chr1	15524000	15526000	chr1	15526000	15528000	0.485958	AST
chr1	15524000	15526000	chr1	15834000	15836000	0.600026	AST
chr1	15524000	15526000	chr1	15836000	15838000	0.312062	AST
chr1	15524000	15526000	chr1	15846000	15848000	0.512109	AST
chr1	15526000	15528000	chr1	15386000	15388000	0.353116	AST
chr1	15526000	15528000	chr1	15524000	15526000	0.485958	AST
chr1	15526000	15528000	chr1	15834000	15836000	0.449304	AST
chr1	15526000	15528000	chr1	15846000	15848000	0.398547	AST
chr1	155276000	155278000	chr1	155084000	155086000	0.359648	AST
chr1	155308000	155310000	chr1	155084000	155086000	0.263983	AST
chr1	155860000	155862000	chr1	155870000	155872000	0.289146	AST
chr1	155860000	155862000	chr1	155872000	155874000	0.362217	AST
chr1	155870000	155872000	chr1	155860000	155862000	0.289146	AST
chr1	155870000	155872000	chr1	155872000	155874000	0.430026	AST
chr1	155872000	155874000	chr1	155860000	155862000	0.362217	AST
chr1	155872000	155874000	chr1	155870000	155872000	0.430026	AST
chr1	155872000	155874000	chr1	156146000	156148000	0.310505	AST
chr1	155968000	155970000	chr1	155974000	155976000	0.354073	AST
chr1	155970000	155972000	chr1	155972000	155974000	0.286077	AST
chr1	155972000	155974000	chr1	155970000	155972000	0.286077	AST
chr1	155972000	155974000	chr1	155974000	155976000	0.356591	AST
chr1	155974000	155976000	chr1	155968000	155970000	0.354073	AST
chr1	155974000	155976000	chr1	155972000	155974000	0.356591	AST
chr1	156052000	156054000	chr1	156054000	156056000	0.275922	AST
chr1	156054000	156056000	chr1	156052000	156054000	0.275922	AST
chr1	156104000	156106000	chr1	156106000	156108000	0.292793	AST
chr1	156106000	156108000	chr1	156104000	156106000	0.292793	AST
chr1	156106000	156108000	chr1	156114000	156116000	0.280673	AST
chr1	156106000	156108000	chr1	156126000	156128000	0.303075	AST
chr1	156114000	156116000	chr1	156106000	156108000	0.280673	AST
chr1	156114000	156116000	chr1	156116000	156118000	0.296282	AST
chr1	156114000	156116000	chr1	156126000	156128000	0.295002	AST
chr1	156114000	156116000	chr1	156490000	156492000	0.268037	AST
chr1	156114000	156116000	chr1	156498000	156500000	0.265958	AST
chr1	156116000	156118000	chr1	156114000	156116000	0.296282	AST
chr1	156122000	156124000	chr1	156124000	156126000	0.261618	AST
chr1	156124000	156126000	chr1	156122000	156124000	0.261618	AST
chr1	156126000	156128000	chr1	156106000	156108000	0.303075	AST
chr1	156126000	156128000	chr1	156114000	156116000	0.295002	AST
chr1	156126000	156128000	chr1	156128000	156130000	0.254624	AST
chr1	156128000	156130000	chr1	156126000	156128000	0.254624	AST
chr1	156146000	156148000	chr1	155872000	155874000	0.310505	AST
chr1	156146000	156148000	chr1	156260000	156262000	0.272189	AST
chr1	156146000	156148000	chr1	156420000	156422000	0.334314	AST
chr1	156192000	156194000	chr1	156194000	156196000	0.328603	AST
chr1	156194000	156196000	chr1	156192000	156194000	0.328603	AST
chr1	156246000	156248000	chr1	156260000	156262000	0.264946	AST
chr1	156248000	156250000	chr1	156388000	156390000	0.295604	AST
chr1	156248000	156250000	chr1	156412000	156414000	0.307871	AST
chr1	156248000	156250000	chr1	156416000	156418000	0.290483	AST
chr1	156260000	156262000	chr1	156146000	156148000	0.272189	AST
chr1	156260000	156262000	chr1	156246000	156248000	0.264946	AST
chr1	156260000	156262000	chr1	156420000	156422000	0.265362	AST
chr1	156338000	156340000	chr1	156456000	156458000	0.339655	AST
chr1	156388000	156390000	chr1	156248000	156250000	0.295604	AST
chr1	156388000	156390000	chr1	156390000	156392000	0.31671	AST
chr1	156388000	156390000	chr1	156400000	156402000	0.32908	AST
chr1	156388000	156390000	chr1	156412000	156414000	0.437109	AST
chr1	156388000	156390000	chr1	156414000	156416000	0.255401	AST
chr1	156388000	156390000	chr1	156416000	156418000	0.269495	AST
chr1	156388000	156390000	chr1	156430000	156432000	0.327524	AST
chr1	156388000	156390000	chr1	156640000	156642000	0.345997	AST
chr1	156390000	156392000	chr1	156388000	156390000	0.31671	AST
chr1	156390000	156392000	chr1	156400000	156402000	0.493223	AST
chr1	156390000	156392000	chr1	156402000	156404000	0.279448	AST
chr1	156390000	156392000	chr1	156412000	156414000	0.579614	AST
chr1	156390000	156392000	chr1	156416000	156418000	0.32637	AST
chr1	156390000	156392000	chr1	156430000	156432000	0.536661	AST
chr1	156390000	156392000	chr1	156504000	156506000	0.321016	AST
chr1	156390000	156392000	chr1	156640000	156642000	0.486799	AST
chr1	156400000	156402000	chr1	156388000	156390000	0.32908	AST
chr1	156400000	156402000	chr1	156390000	156392000	0.493223	AST
chr1	156400000	156402000	chr1	156402000	156404000	0.31595	AST
chr1	156400000	156402000	chr1	156408000	156410000	0.26621	AST
chr1	156400000	156402000	chr1	156412000	156414000	0.650183	AST
chr1	156400000	156402000	chr1	156416000	156418000	0.292055	AST
chr1	156400000	156402000	chr1	156430000	156432000	0.636739	AST
chr1	156400000	156402000	chr1	156456000	156458000	0.381699	AST
chr1	156400000	156402000	chr1	156504000	156506000	0.408966	AST
chr1	156400000	156402000	chr1	156638000	156640000	0.349638	AST
chr1	156400000	156402000	chr1	156640000	156642000	0.597521	AST
chr1	156402000	156404000	chr1	156390000	156392000	0.279448	AST
chr1	156402000	156404000	chr1	156400000	156402000	0.31595	AST
chr1	156402000	156404000	chr1	156412000	156414000	0.304307	AST
chr1	156402000	156404000	chr1	156430000	156432000	0.306212	AST
chr1	156402000	156404000	chr1	156640000	156642000	0.251449	AST
chr1	156404000	156406000	chr1	156406000	156408000	0.255123	AST
chr1	156406000	156408000	chr1	156404000	156406000	0.255123	AST
chr1	156408000	156410000	chr1	156400000	156402000	0.26621	AST
chr1	156412000	156414000	chr1	156248000	156250000	0.307871	AST
chr1	156412000	156414000	chr1	156388000	156390000	0.437109	AST
chr1	156412000	156414000	chr1	156390000	156392000	0.579614	AST
chr1	156412000	156414000	chr1	156400000	156402000	0.650183	AST
chr1	156412000	156414000	chr1	156402000	156404000	0.304307	AST
chr1	156412000	156414000	chr1	156414000	156416000	0.353211	AST
chr1	156412000	156414000	chr1	156416000	156418000	0.447915	AST
chr1	156412000	156414000	chr1	156420000	156422000	0.266846	AST
chr1	156412000	156414000	chr1	156430000	156432000	0.627116	AST
chr1	156412000	156414000	chr1	156456000	156458000	0.305032	AST
chr1	156412000	156414000	chr1	156504000	156506000	0.389521	AST
chr1	156412000	156414000	chr1	156640000	156642000	0.564613	AST
chr1	156414000	156416000	chr1	156388000	156390000	0.255401	AST
chr1	156414000	156416000	chr1	156412000	156414000	0.353211	AST
chr1	156414000	156416000	chr1	156416000	156418000	0.377842	AST
chr1	156416000	156418000	chr1	156248000	156250000	0.290483	AST
chr1	156416000	156418000	chr1	156388000	156390000	0.269495	AST
chr1	156416000	156418000	chr1	156390000	156392000	0.32637	AST
chr1	156416000	156418000	chr1	156400000	156402000	0.292055	AST
chr1	156416000	156418000	chr1	156412000	156414000	0.447915	AST
chr1	156416000	156418000	chr1	156414000	156416000	0.377842	AST
chr1	156416000	156418000	chr1	156418000	156420000	0.310039	AST
chr1	156416000	156418000	chr1	156430000	156432000	0.334671	AST
chr1	156416000	156418000	chr1	156640000	156642000	0.373368	AST
chr1	156418000	156420000	chr1	156416000	156418000	0.310039	AST
chr1	156418000	156420000	chr1	156420000	156422000	0.380126	AST
chr1	156420000	156422000	chr1	156146000	156148000	0.334314	AST
chr1	156420000	156422000	chr1	156260000	156262000	0.265362	AST
chr1	156420000	156422000	chr1	156412000	156414000	0.266846	AST
chr1	156420000	156422000	chr1	156418000	156420000	0.380126	AST
chr1	156420000	156422000	chr1	156426000	156428000	0.257462	AST
chr1	156420000	156422000	chr1	156428000	156430000	0.26551	AST
chr1	156420000	156422000	chr1	156436000	156438000	0.336275	AST
chr1	156426000	156428000	chr1	156420000	156422000	0.257462	AST
chr1	156428000	156430000	chr1	156420000	156422000	0.26551	AST
chr1	156430000	156432000	chr1	156388000	156390000	0.327524	AST
chr1	156430000	156432000	chr1	156390000	156392000	0.536661	AST
chr1	156430000	156432000	chr1	156400000	156402000	0.636739	AST
chr1	156430000	156432000	chr1	156402000	156404000	0.306212	AST
chr1	156430000	156432000	chr1	156412000	156414000	0.627116	AST
chr1	156430000	156432000	chr1	156416000	156418000	0.334671	AST
chr1	156430000	156432000	chr1	156456000	156458000	0.271694	AST
chr1	156430000	156432000	chr1	156504000	156506000	0.359687	AST
chr1	156430000	156432000	chr1	156640000	156642000	0.544831	AST
chr1	156436000	156438000	chr1	156420000	156422000	0.336275	AST
chr1	156444000	156446000	chr1	156446000	156448000	0.368642	AST
chr1	156446000	156448000	chr1	156444000	156446000	0.368642	AST
chr1	156456000	156458000	chr1	156338000	156340000	0.339655	AST
chr1	156456000	156458000	chr1	156400000	156402000	0.381699	AST
chr1	156456000	156458000	chr1	156412000	156414000	0.305032	AST
chr1	156456000	156458000	chr1	156430000	156432000	0.271694	AST
chr1	156456000	156458000	chr1	156504000	156506000	0.342693	AST
chr1	156456000	156458000	chr1	156640000	156642000	0.297652	AST
chr1	156490000	156492000	chr1	156114000	156116000	0.268037	AST
chr1	156498000	156500000	chr1	156114000	156116000	0.265958	AST
chr1	156504000	156506000	chr1	156390000	156392000	0.321016	AST
chr1	156504000	156506000	chr1	156400000	156402000	0.408966	AST
chr1	156504000	156506000	chr1	156412000	156414000	0.389521	AST
chr1	156504000	156506000	chr1	156430000	156432000	0.359687	AST
chr1	156504000	156506000	chr1	156456000	156458000	0.342693	AST
chr1	156504000	156506000	chr1	156640000	156642000	0.35477	AST
chr1	156508000	156510000	chr1	156510000	156512000	0.276973	AST
chr1	156510000	156512000	chr1	156508000	156510000	0.276973	AST
chr1	156624000	156626000	chr1	156626000	156628000	0.251825	AST
chr1	156626000	156628000	chr1	156624000	156626000	0.251825	AST
chr1	156638000	156640000	chr1	156400000	156402000	0.349638	AST
chr1	156640000	156642000	chr1	156388000	156390000	0.345997	AST
chr1	156640000	156642000	chr1	156390000	156392000	0.486799	AST
chr1	156640000	156642000	chr1	156400000	156402000	0.597521	AST
chr1	156640000	156642000	chr1	156402000	156404000	0.251449	AST
chr1	156640000	156642000	chr1	156412000	156414000	0.564613	AST
chr1	156640000	156642000	chr1	156416000	156418000	0.373368	AST
chr1	156640000	156642000	chr1	156430000	156432000	0.544831	AST
chr1	156640000	156642000	chr1	156456000	156458000	0.297652	AST
chr1	156640000	156642000	chr1	156504000	156506000	0.35477	AST
chr1	156640000	156642000	chr1	156750000	156752000	0.338398	AST
chr1	156674000	156676000	chr1	156676000	156678000	0.264334	AST
chr1	156676000	156678000	chr1	156674000	156676000	0.264334	AST
chr1	156724000	156726000	chr1	156726000	156728000	0.283105	AST
chr1	156726000	156728000	chr1	156724000	156726000	0.283105	AST
chr1	156750000	156752000	chr1	156640000	156642000	0.338398	AST
chr1	157034000	157036000	chr1	157044000	157046000	0.253348	AST
chr1	157044000	157046000	chr1	157034000	157036000	0.253348	AST
chr1	157044000	157046000	chr1	157046000	157048000	0.447464	AST
chr1	157046000	157048000	chr1	157044000	157046000	0.447464	AST
chr1	15810000	15812000	chr1	15834000	15836000	0.267384	AST
chr1	15834000	15836000	chr1	15524000	15526000	0.600026	AST
chr1	15834000	15836000	chr1	15526000	15528000	0.449304	AST
chr1	15834000	15836000	chr1	15810000	15812000	0.267384	AST
chr1	15834000	15836000	chr1	15836000	15838000	0.437982	AST
chr1	15834000	15836000	chr1	15846000	15848000	0.525984	AST
chr1	15834000	15836000	chr1	16128000	16130000	0.302847	AST
chr1	15834000	15836000	chr1	16188000	16190000	0.315353	AST
chr1	15834000	15836000	chr1	16190000	16192000	0.318237	AST
chr1	15836000	15838000	chr1	15524000	15526000	0.312062	AST
chr1	15836000	15838000	chr1	15834000	15836000	0.437982	AST
chr1	15846000	15848000	chr1	15524000	15526000	0.512109	AST
chr1	15846000	15848000	chr1	15526000	15528000	0.398547	AST
chr1	15846000	15848000	chr1	15834000	15836000	0.525984	AST
chr1	15846000	15848000	chr1	16128000	16130000	0.326302	AST
chr1	15846000	15848000	chr1	16188000	16190000	0.254698	AST
chr1	15846000	15848000	chr1	16190000	16192000	0.27881	AST
chr1	158998000	159000000	chr1	159000000	159002000	0.534566	AST
chr1	158998000	159000000	chr1	159172000	159174000	0.264572	AST
chr1	159000000	159002000	chr1	158998000	159000000	0.534566	AST
chr1	159170000	159172000	chr1	159172000	159174000	0.557283	AST
chr1	159172000	159174000	chr1	158998000	159000000	0.264572	AST
chr1	159172000	159174000	chr1	159170000	159172000	0.557283	AST
chr1	160030000	160032000	chr1	160032000	160034000	0.466253	AST
chr1	160032000	160034000	chr1	160030000	160032000	0.466253	AST
chr1	160052000	160054000	chr1	160054000	160056000	0.322581	AST
chr1	160054000	160056000	chr1	160052000	160054000	0.322581	AST
chr1	160062000	160064000	chr1	160068000	160070000	0.399753	AST
chr1	160062000	160064000	chr1	160116000	160118000	0.516271	AST
chr1	160062000	160064000	chr1	160118000	160120000	0.414823	AST
chr1	160068000	160070000	chr1	160062000	160064000	0.399753	AST
chr1	160068000	160070000	chr1	160116000	160118000	0.472088	AST
chr1	160068000	160070000	chr1	160118000	160120000	0.3748	AST
chr1	160068000	160070000	chr1	160410000	160412000	0.279699	AST
chr1	160114000	160116000	chr1	160116000	160118000	0.269538	AST
chr1	160116000	160118000	chr1	160062000	160064000	0.516271	AST
chr1	160116000	160118000	chr1	160068000	160070000	0.472088	AST
chr1	160116000	160118000	chr1	160114000	160116000	0.269538	AST
chr1	160116000	160118000	chr1	160118000	160120000	0.659059	AST
chr1	160118000	160120000	chr1	160062000	160064000	0.414823	AST
chr1	160118000	160120000	chr1	160068000	160070000	0.3748	AST
chr1	160118000	160120000	chr1	160116000	160118000	0.659059	AST
chr1	160132000	160134000	chr1	160410000	160412000	0.33155	AST
chr1	160306000	160308000	chr1	160410000	160412000	0.39647	AST
chr1	160410000	160412000	chr1	160068000	160070000	0.279699	AST
chr1	160410000	160412000	chr1	160132000	160134000	0.33155	AST
chr1	160410000	160412000	chr1	160306000	160308000	0.39647	AST
chr1	161044000	161046000	chr1	161046000	161048000	0.437722	AST
chr1	161046000	161048000	chr1	161044000	161046000	0.437722	AST
chr1	161152000	161154000	chr1	161154000	161156000	0.325487	AST
chr1	161154000	161156000	chr1	161152000	161154000	0.325487	AST
chr1	161164000	161166000	chr1	161166000	161168000	0.264721	AST
chr1	161166000	161168000	chr1	161164000	161166000	0.264721	AST
chr1	161198000	161200000	chr1	161200000	161202000	0.258095	AST
chr1	161200000	161202000	chr1	161198000	161200000	0.258095	AST
chr1	161200000	161202000	chr1	161202000	161204000	0.275806	AST
chr1	161202000	161204000	chr1	161200000	161202000	0.275806	AST
chr1	161224000	161226000	chr1	161226000	161228000	0.403215	AST
chr1	161226000	161228000	chr1	161224000	161226000	0.403215	AST
chr1	16128000	16130000	chr1	15834000	15836000	0.302847	AST
chr1	16128000	16130000	chr1	15846000	15848000	0.326302	AST
chr1	16128000	16130000	chr1	16188000	16190000	0.315601	AST
chr1	16128000	16130000	chr1	16458000	16460000	0.642123	AST
chr1	161748000	161750000	chr1	161750000	161752000	0.368179	AST
chr1	161750000	161752000	chr1	161748000	161750000	0.368179	AST
chr1	16188000	16190000	chr1	15834000	15836000	0.315353	AST
chr1	16188000	16190000	chr1	15846000	15848000	0.254698	AST
chr1	16188000	16190000	chr1	16128000	16130000	0.315601	AST
chr1	16188000	16190000	chr1	16190000	16192000	0.475208	AST
chr1	16188000	16190000	chr1	16458000	16460000	0.353536	AST
chr1	16190000	16192000	chr1	15834000	15836000	0.318237	AST
chr1	16190000	16192000	chr1	15846000	15848000	0.27881	AST
chr1	16190000	16192000	chr1	16188000	16190000	0.475208	AST
chr1	161986000	161988000	chr1	162212000	162214000	0.28657	AST
chr1	162168000	162170000	chr1	162318000	162320000	0.250269	AST
chr1	162212000	162214000	chr1	161986000	161988000	0.28657	AST
chr1	162212000	162214000	chr1	162248000	162250000	0.303324	AST
chr1	162212000	162214000	chr1	162318000	162320000	0.255405	AST
chr1	162248000	162250000	chr1	162212000	162214000	0.303324	AST
chr1	162318000	162320000	chr1	162168000	162170000	0.250269	AST
chr1	162318000	162320000	chr1	162212000	162214000	0.255405	AST
chr1	163398000	163400000	chr1	163400000	163402000	0.512886	AST
chr1	163400000	163402000	chr1	163398000	163400000	0.512886	AST
chr1	16458000	16460000	chr1	16128000	16130000	0.642123	AST
chr1	16458000	16460000	chr1	16188000	16190000	0.353536	AST
chr1	164610000	164612000	chr1	164754000	164756000	0.25025	AST
chr1	164634000	164636000	chr1	164636000	164638000	0.278343	AST
chr1	164636000	164638000	chr1	164634000	164636000	0.278343	AST
chr1	164754000	164756000	chr1	164610000	164612000	0.25025	AST
chr1	164800000	164802000	chr1	164802000	164804000	0.407053	AST
chr1	164802000	164804000	chr1	164800000	164802000	0.407053	AST
chr1	165376000	165378000	chr1	165382000	165384000	0.718477	AST
chr1	165376000	165378000	chr1	165384000	165386000	0.583482	AST
chr1	165382000	165384000	chr1	165376000	165378000	0.718477	AST
chr1	165382000	165384000	chr1	165384000	165386000	0.589701	AST
chr1	165384000	165386000	chr1	165376000	165378000	0.583482	AST
chr1	165384000	165386000	chr1	165382000	165384000	0.589701	AST
chr1	165442000	165444000	chr1	165444000	165446000	0.403321	AST
chr1	165444000	165446000	chr1	165442000	165444000	0.403321	AST
chr1	165542000	165544000	chr1	165544000	165546000	0.351537	AST
chr1	165544000	165546000	chr1	165542000	165544000	0.351537	AST
chr1	165826000	165828000	chr1	165828000	165830000	0.363432	AST
chr1	165828000	165830000	chr1	165826000	165828000	0.363432	AST
chr1	16612000	16614000	chr1	16644000	16646000	0.270706	AST
chr1	16644000	16646000	chr1	16612000	16614000	0.270706	AST
chr1	166842000	166844000	chr1	166844000	166846000	0.33103	AST
chr1	166844000	166846000	chr1	166842000	166844000	0.33103	AST
chr1	166946000	166948000	chr1	166948000	166950000	0.360517	AST
chr1	166946000	166948000	chr1	166950000	166952000	0.429195	AST
chr1	166946000	166948000	chr1	167220000	167222000	0.302419	AST
chr1	166948000	166950000	chr1	166946000	166948000	0.360517	AST
chr1	166950000	166952000	chr1	166946000	166948000	0.429195	AST
chr1	167136000	167138000	chr1	167328000	167330000	0.318571	AST
chr1	167220000	167222000	chr1	166946000	166948000	0.302419	AST
chr1	167328000	167330000	chr1	167136000	167138000	0.318571	AST
chr1	167454000	167456000	chr1	167456000	167458000	0.253306	AST
chr1	167456000	167458000	chr1	167454000	167456000	0.253306	AST
chr1	167696000	167698000	chr1	167698000	167700000	0.387126	AST
chr1	167698000	167700000	chr1	167696000	167698000	0.387126	AST
chr1	167714000	167716000	chr1	167936000	167938000	0.261673	AST
chr1	167720000	167722000	chr1	167722000	167724000	0.361798	AST
chr1	167722000	167724000	chr1	167720000	167722000	0.361798	AST
chr1	167936000	167938000	chr1	167714000	167716000	0.261673	AST
chr1	167936000	167938000	chr1	168178000	168180000	0.263585	AST
chr1	168084000	168086000	chr1	168092000	168094000	0.377839	AST
chr1	168092000	168094000	chr1	168084000	168086000	0.377839	AST
chr1	168178000	168180000	chr1	167936000	167938000	0.263585	AST
chr1	168178000	168180000	chr1	168430000	168432000	0.277238	AST
chr1	168224000	168226000	chr1	168226000	168228000	0.298952	AST
chr1	168226000	168228000	chr1	168224000	168226000	0.298952	AST
chr1	168430000	168432000	chr1	168178000	168180000	0.277238	AST
chr1	16888000	16890000	chr1	16914000	16916000	0.284775	AST
chr1	169100000	169102000	chr1	169106000	169108000	0.307689	AST
chr1	169104000	169106000	chr1	169106000	169108000	0.449428	AST
chr1	169104000	169106000	chr1	169108000	169110000	0.280088	AST
chr1	169106000	169108000	chr1	169100000	169102000	0.307689	AST
chr1	169106000	169108000	chr1	169104000	169106000	0.449428	AST
chr1	169106000	169108000	chr1	169108000	169110000	0.446798	AST
chr1	169108000	169110000	chr1	169104000	169106000	0.280088	AST
chr1	169108000	169110000	chr1	169106000	169108000	0.446798	AST
chr1	16912000	16914000	chr1	16914000	16916000	0.440598	AST
chr1	16914000	16916000	chr1	16888000	16890000	0.284775	AST
chr1	16914000	16916000	chr1	16912000	16914000	0.440598	AST
chr1	169366000	169368000	chr1	169368000	169370000	0.35546	AST
chr1	169368000	169370000	chr1	169366000	169368000	0.35546	AST
chr1	169484000	169486000	chr1	169486000	169488000	0.417563	AST
chr1	169486000	169488000	chr1	169484000	169486000	0.417563	AST
chr1	16984000	16986000	chr1	17098000	17100000	0.326551	AST
chr1	16984000	16986000	chr1	17114000	17116000	0.36571	AST
chr1	169892000	169894000	chr1	169894000	169896000	0.60137	AST
chr1	169894000	169896000	chr1	169892000	169894000	0.60137	AST
chr1	17010000	17012000	chr1	17012000	17014000	0.273244	AST
chr1	17012000	17014000	chr1	17010000	17012000	0.273244	AST
chr1	170530000	170532000	chr1	170532000	170534000	0.322057	AST
chr1	170532000	170534000	chr1	170530000	170532000	0.322057	AST
chr1	170580000	170582000	chr1	170586000	170588000	0.456469	AST
chr1	170586000	170588000	chr1	170580000	170582000	0.456469	AST
chr1	17062000	17064000	chr1	17098000	17100000	0.417594	AST
chr1	17062000	17064000	chr1	17114000	17116000	0.385849	AST
chr1	17066000	17068000	chr1	17068000	17070000	0.409626	AST
chr1	170664000	170666000	chr1	170666000	170668000	0.261521	AST
chr1	170664000	170666000	chr1	170670000	170672000	0.272135	AST
chr1	170666000	170668000	chr1	170664000	170666000	0.261521	AST
chr1	170666000	170668000	chr1	170668000	170670000	0.308708	AST
chr1	170668000	170670000	chr1	170666000	170668000	0.308708	AST
chr1	170668000	170670000	chr1	170670000	170672000	0.303816	AST
chr1	170670000	170672000	chr1	170664000	170666000	0.272135	AST
chr1	170670000	170672000	chr1	170668000	170670000	0.303816	AST
chr1	17068000	17070000	chr1	17066000	17068000	0.409626	AST
chr1	17088000	17090000	chr1	17090000	17092000	0.261243	AST
chr1	17090000	17092000	chr1	17088000	17090000	0.261243	AST
chr1	17098000	17100000	chr1	16984000	16986000	0.326551	AST
chr1	17098000	17100000	chr1	17062000	17064000	0.417594	AST
chr1	17098000	17100000	chr1	17100000	17102000	0.296443	AST
chr1	17098000	17100000	chr1	17114000	17116000	0.441901	AST
chr1	17098000	17100000	chr1	17116000	17118000	0.311582	AST
chr1	17100000	17102000	chr1	17098000	17100000	0.296443	AST
chr1	17108000	17110000	chr1	17110000	17112000	0.300134	AST
chr1	171080000	171082000	chr1	171082000	171084000	0.325482	AST
chr1	171082000	171084000	chr1	171080000	171082000	0.325482	AST
chr1	17110000	17112000	chr1	17108000	17110000	0.300134	AST
chr1	17112000	17114000	chr1	17114000	17116000	0.447127	AST
chr1	17114000	17116000	chr1	16984000	16986000	0.36571	AST
chr1	17114000	17116000	chr1	17062000	17064000	0.385849	AST
chr1	17114000	17116000	chr1	17098000	17100000	0.441901	AST
chr1	17114000	17116000	chr1	17112000	17114000	0.447127	AST
chr1	17114000	17116000	chr1	17116000	17118000	0.354748	AST
chr1	17116000	17118000	chr1	17098000	17100000	0.311582	AST
chr1	17116000	17118000	chr1	17114000	17116000	0.354748	AST
chr1	17116000	17118000	chr1	17118000	17120000	0.387783	AST
chr1	17118000	17120000	chr1	17116000	17118000	0.387783	AST
chr1	171312000	171314000	chr1	171314000	171316000	0.493406	AST
chr1	171314000	171316000	chr1	171312000	171314000	0.493406	AST
chr1	171644000	171646000	chr1	171646000	171648000	0.450432	AST
chr1	171646000	171648000	chr1	171644000	171646000	0.450432	AST
chr1	171740000	171742000	chr1	171742000	171744000	0.290202	AST
chr1	171742000	171744000	chr1	171740000	171742000	0.290202	AST
chr1	171840000	171842000	chr1	171842000	171844000	0.26241	AST
chr1	171840000	171842000	chr1	171898000	171900000	0.251283	AST
chr1	171842000	171844000	chr1	171840000	171842000	0.26241	AST
chr1	171898000	171900000	chr1	171840000	171842000	0.251283	AST
chr1	172238000	172240000	chr1	172240000	172242000	0.30463	AST
chr1	172240000	172242000	chr1	172238000	172240000	0.30463	AST
chr1	173506000	173508000	chr1	173540000	173542000	0.51306	AST
chr1	173540000	173542000	chr1	173506000	173508000	0.51306	AST
chr1	173866000	173868000	chr1	173868000	173870000	0.31221	AST
chr1	173868000	173870000	chr1	173866000	173868000	0.31221	AST
chr1	174020000	174022000	chr1	174022000	174024000	0.302439	AST
chr1	174022000	174024000	chr1	174020000	174022000	0.302439	AST
chr1	174022000	174024000	chr1	174158000	174160000	0.269825	AST
chr1	174158000	174160000	chr1	174022000	174024000	0.269825	AST
chr1	174798000	174800000	chr1	174800000	174802000	0.270673	AST
chr1	174800000	174802000	chr1	174798000	174800000	0.270673	AST
chr1	174998000	175000000	chr1	175000000	175002000	0.256152	AST
chr1	175000000	175002000	chr1	174998000	175000000	0.256152	AST
chr1	17530000	17532000	chr1	17532000	17534000	0.786282	AST
chr1	17530000	17532000	chr1	17560000	17562000	0.386231	AST
chr1	17530000	17532000	chr1	17568000	17570000	0.650358	AST
chr1	17530000	17532000	chr1	17570000	17572000	0.391447	AST
chr1	17530000	17532000	chr1	17572000	17574000	0.35801	AST
chr1	17530000	17532000	chr1	17668000	17670000	0.455258	AST
chr1	17530000	17532000	chr1	17670000	17672000	0.514112	AST
chr1	175314000	175316000	chr1	175316000	175318000	0.285893	AST
chr1	175314000	175316000	chr1	175604000	175606000	0.407094	AST
chr1	175316000	175318000	chr1	175314000	175316000	0.285893	AST
chr1	175316000	175318000	chr1	175604000	175606000	0.259922	AST
chr1	17532000	17534000	chr1	17530000	17532000	0.786282	AST
chr1	17532000	17534000	chr1	17560000	17562000	0.469746	AST
chr1	17532000	17534000	chr1	17568000	17570000	0.714505	AST
chr1	17532000	17534000	chr1	17570000	17572000	0.430901	AST
chr1	17532000	17534000	chr1	17572000	17574000	0.39319	AST
chr1	17532000	17534000	chr1	17668000	17670000	0.562314	AST
chr1	17532000	17534000	chr1	17670000	17672000	0.620744	AST
chr1	175374000	175376000	chr1	175604000	175606000	0.329283	AST
chr1	17538000	17540000	chr1	17540000	17542000	0.317306	AST
chr1	17540000	17542000	chr1	17538000	17540000	0.317306	AST
chr1	175400000	175402000	chr1	175604000	175606000	0.265557	AST
chr1	17550000	17552000	chr1	17552000	17554000	0.376223	AST
chr1	17552000	17554000	chr1	17550000	17552000	0.376223	AST
chr1	17560000	17562000	chr1	17530000	17532000	0.386231	AST
chr1	17560000	17562000	chr1	17532000	17534000	0.469746	AST
chr1	17560000	17562000	chr1	17564000	17566000	0.331693	AST
chr1	17560000	17562000	chr1	17568000	17570000	0.413692	AST
chr1	17560000	17562000	chr1	17570000	17572000	0.266564	AST
chr1	17560000	17562000	chr1	17572000	17574000	0.325439	AST
chr1	17560000	17562000	chr1	17668000	17670000	0.403936	AST
chr1	17560000	17562000	chr1	17670000	17672000	0.513142	AST
chr1	175604000	175606000	chr1	175314000	175316000	0.407094	AST
chr1	175604000	175606000	chr1	175316000	175318000	0.259922	AST
chr1	175604000	175606000	chr1	175374000	175376000	0.329283	AST
chr1	175604000	175606000	chr1	175400000	175402000	0.265557	AST
chr1	175604000	175606000	chr1	175742000	175744000	0.350812	AST
chr1	175604000	175606000	chr1	175878000	175880000	0.305585	AST
chr1	17564000	17566000	chr1	17560000	17562000	0.331693	AST
chr1	175678000	175680000	chr1	175680000	175682000	0.324196	AST
chr1	17568000	17570000	chr1	17530000	17532000	0.650358	AST
chr1	17568000	17570000	chr1	17532000	17534000	0.714505	AST
chr1	17568000	17570000	chr1	17560000	17562000	0.413692	AST
chr1	17568000	17570000	chr1	17570000	17572000	0.595092	AST
chr1	17568000	17570000	chr1	17572000	17574000	0.445806	AST
chr1	17568000	17570000	chr1	17668000	17670000	0.465639	AST
chr1	17568000	17570000	chr1	17670000	17672000	0.58008	AST
chr1	17568000	17570000	chr1	17672000	17674000	0.312621	AST
chr1	175680000	175682000	chr1	175678000	175680000	0.324196	AST
chr1	17570000	17572000	chr1	17530000	17532000	0.391447	AST
chr1	17570000	17572000	chr1	17532000	17534000	0.430901	AST
chr1	17570000	17572000	chr1	17560000	17562000	0.266564	AST
chr1	17570000	17572000	chr1	17568000	17570000	0.595092	AST
chr1	17570000	17572000	chr1	17572000	17574000	0.294255	AST
chr1	17570000	17572000	chr1	17668000	17670000	0.28442	AST
chr1	17570000	17572000	chr1	17670000	17672000	0.353296	AST
chr1	17572000	17574000	chr1	17530000	17532000	0.35801	AST
chr1	17572000	17574000	chr1	17532000	17534000	0.39319	AST
chr1	17572000	17574000	chr1	17560000	17562000	0.325439	AST
chr1	17572000	17574000	chr1	17568000	17570000	0.445806	AST
chr1	17572000	17574000	chr1	17570000	17572000	0.294255	AST
chr1	17572000	17574000	chr1	17574000	17576000	0.251195	AST
chr1	17572000	17574000	chr1	17668000	17670000	0.307657	AST
chr1	17572000	17574000	chr1	17670000	17672000	0.345145	AST
chr1	17574000	17576000	chr1	17572000	17574000	0.251195	AST
chr1	175742000	175744000	chr1	175604000	175606000	0.350812	AST
chr1	175856000	175858000	chr1	175858000	175860000	0.303371	AST
chr1	175858000	175860000	chr1	175856000	175858000	0.303371	AST
chr1	175878000	175880000	chr1	175604000	175606000	0.305585	AST
chr1	17668000	17670000	chr1	17530000	17532000	0.455258	AST
chr1	17668000	17670000	chr1	17532000	17534000	0.562314	AST
chr1	17668000	17670000	chr1	17560000	17562000	0.403936	AST
chr1	17668000	17670000	chr1	17568000	17570000	0.465639	AST
chr1	17668000	17670000	chr1	17570000	17572000	0.28442	AST
chr1	17668000	17670000	chr1	17572000	17574000	0.307657	AST
chr1	17668000	17670000	chr1	17670000	17672000	0.601179	AST
chr1	17670000	17672000	chr1	17530000	17532000	0.514112	AST
chr1	17670000	17672000	chr1	17532000	17534000	0.620744	AST
chr1	17670000	17672000	chr1	17560000	17562000	0.513142	AST
chr1	17670000	17672000	chr1	17568000	17570000	0.58008	AST
chr1	17670000	17672000	chr1	17570000	17572000	0.353296	AST
chr1	17670000	17672000	chr1	17572000	17574000	0.345145	AST
chr1	17670000	17672000	chr1	17668000	17670000	0.601179	AST
chr1	17672000	17674000	chr1	17568000	17570000	0.312621	AST
chr1	176988000	176990000	chr1	176990000	176992000	0.58629	AST
chr1	176990000	176992000	chr1	176988000	176990000	0.58629	AST
chr1	178030000	178032000	chr1	178032000	178034000	0.291679	AST
chr1	178032000	178034000	chr1	178030000	178032000	0.291679	AST
chr1	178036000	178038000	chr1	178038000	178040000	0.444559	AST
chr1	178038000	178040000	chr1	178036000	178038000	0.444559	AST
chr1	178092000	178094000	chr1	178094000	178096000	0.395882	AST
chr1	178094000	178096000	chr1	178092000	178094000	0.395882	AST
chr1	178536000	178538000	chr1	178938000	178940000	0.310372	AST
chr1	178932000	178934000	chr1	178938000	178940000	0.421896	AST
chr1	178938000	178940000	chr1	178536000	178538000	0.310372	AST
chr1	178938000	178940000	chr1	178932000	178934000	0.421896	AST
chr1	179080000	179082000	chr1	179082000	179084000	0.45464	AST
chr1	179082000	179084000	chr1	179080000	179082000	0.45464	AST
chr1	179292000	179294000	chr1	179294000	179296000	0.264105	AST
chr1	179294000	179296000	chr1	179292000	179294000	0.264105	AST
chr1	179364000	179366000	chr1	179366000	179368000	0.455844	AST
chr1	179366000	179368000	chr1	179364000	179366000	0.455844	AST
chr1	179876000	179878000	chr1	179878000	179880000	0.277526	AST
chr1	179878000	179880000	chr1	179876000	179878000	0.277526	AST
chr1	179880000	179882000	chr1	179882000	179884000	0.271347	AST
chr1	179882000	179884000	chr1	179880000	179882000	0.271347	AST
chr1	180172000	180174000	chr1	180174000	180176000	0.435377	AST
chr1	180174000	180176000	chr1	180172000	180174000	0.435377	AST
chr1	180630000	180632000	chr1	180632000	180634000	0.408435	AST
chr1	180632000	180634000	chr1	180630000	180632000	0.408435	AST
chr1	180950000	180952000	chr1	180952000	180954000	0.274858	AST
chr1	180952000	180954000	chr1	180950000	180952000	0.274858	AST
chr1	180954000	180956000	chr1	180956000	180958000	0.350762	AST
chr1	180956000	180958000	chr1	180954000	180956000	0.350762	AST
chr1	181550000	181552000	chr1	181742000	181744000	0.259616	AST
chr1	181550000	181552000	chr1	181744000	181746000	0.331645	AST
chr1	181742000	181744000	chr1	181550000	181552000	0.259616	AST
chr1	181742000	181744000	chr1	181744000	181746000	0.590107	AST
chr1	181744000	181746000	chr1	181550000	181552000	0.331645	AST
chr1	181744000	181746000	chr1	181742000	181744000	0.590107	AST
chr1	182028000	182030000	chr1	182030000	182032000	0.319219	AST
chr1	182030000	182032000	chr1	182028000	182030000	0.319219	AST
chr1	182114000	182116000	chr1	182120000	182122000	0.617725	AST
chr1	182114000	182116000	chr1	182128000	182130000	0.750255	AST
chr1	182114000	182116000	chr1	182164000	182166000	0.378373	AST
chr1	182114000	182116000	chr1	182380000	182382000	0.379915	AST
chr1	182114000	182116000	chr1	182382000	182384000	0.546448	AST
chr1	182114000	182116000	chr1	182384000	182386000	0.577683	AST
chr1	182114000	182116000	chr1	182386000	182388000	0.719034	AST
chr1	182114000	182116000	chr1	182388000	182390000	0.646881	AST
chr1	182114000	182116000	chr1	182390000	182392000	0.621112	AST
chr1	182114000	182116000	chr1	182392000	182394000	0.411793	AST
chr1	182120000	182122000	chr1	182114000	182116000	0.617725	AST
chr1	182120000	182122000	chr1	182128000	182130000	0.619297	AST
chr1	182120000	182122000	chr1	182236000	182238000	0.351548	AST
chr1	182120000	182122000	chr1	182380000	182382000	0.527298	AST
chr1	182120000	182122000	chr1	182382000	182384000	0.535125	AST
chr1	182120000	182122000	chr1	182384000	182386000	0.593521	AST
chr1	182120000	182122000	chr1	182386000	182388000	0.630244	AST
chr1	182120000	182122000	chr1	182388000	182390000	0.600954	AST
chr1	182120000	182122000	chr1	182390000	182392000	0.511597	AST
chr1	182120000	182122000	chr1	182392000	182394000	0.398477	AST
chr1	182128000	182130000	chr1	182114000	182116000	0.750255	AST
chr1	182128000	182130000	chr1	182120000	182122000	0.619297	AST
chr1	182128000	182130000	chr1	182164000	182166000	0.279178	AST
chr1	182128000	182130000	chr1	182380000	182382000	0.401829	AST
chr1	182128000	182130000	chr1	182382000	182384000	0.592812	AST
chr1	182128000	182130000	chr1	182384000	182386000	0.594543	AST
chr1	182128000	182130000	chr1	182386000	182388000	0.732184	AST
chr1	182128000	182130000	chr1	182388000	182390000	0.704148	AST
chr1	182128000	182130000	chr1	182390000	182392000	0.559612	AST
chr1	182128000	182130000	chr1	182392000	182394000	0.419213	AST
chr1	182142000	182144000	chr1	182144000	182146000	0.347453	AST
chr1	182144000	182146000	chr1	182142000	182144000	0.347453	AST
chr1	182162000	182164000	chr1	182164000	182166000	0.621222	AST
chr1	182164000	182166000	chr1	182114000	182116000	0.378373	AST
chr1	182164000	182166000	chr1	182128000	182130000	0.279178	AST
chr1	182164000	182166000	chr1	182162000	182164000	0.621222	AST
chr1	182164000	182166000	chr1	182386000	182388000	0.275244	AST
chr1	182236000	182238000	chr1	182120000	182122000	0.351548	AST
chr1	182278000	182280000	chr1	182280000	182282000	0.638666	AST
chr1	182280000	182282000	chr1	182278000	182280000	0.638666	AST
chr1	182380000	182382000	chr1	182114000	182116000	0.379915	AST
chr1	182380000	182382000	chr1	182120000	182122000	0.527298	AST
chr1	182380000	182382000	chr1	182128000	182130000	0.401829	AST
chr1	182380000	182382000	chr1	182382000	182384000	0.485533	AST
chr1	182380000	182382000	chr1	182384000	182386000	0.401017	AST
chr1	182380000	182382000	chr1	182386000	182388000	0.428193	AST
chr1	182380000	182382000	chr1	182388000	182390000	0.385164	AST
chr1	182380000	182382000	chr1	182390000	182392000	0.306406	AST
chr1	182382000	182384000	chr1	182114000	182116000	0.546448	AST
chr1	182382000	182384000	chr1	182120000	182122000	0.535125	AST
chr1	182382000	182384000	chr1	182128000	182130000	0.592812	AST
chr1	182382000	182384000	chr1	182380000	182382000	0.485533	AST
chr1	182382000	182384000	chr1	182384000	182386000	0.60766	AST
chr1	182382000	182384000	chr1	182386000	182388000	0.664966	AST
chr1	182382000	182384000	chr1	182388000	182390000	0.602347	AST
chr1	182382000	182384000	chr1	182390000	182392000	0.458301	AST
chr1	182382000	182384000	chr1	182392000	182394000	0.342389	AST
chr1	182384000	182386000	chr1	182114000	182116000	0.577683	AST
chr1	182384000	182386000	chr1	182120000	182122000	0.593521	AST
chr1	182384000	182386000	chr1	182128000	182130000	0.594543	AST
chr1	182384000	182386000	chr1	182380000	182382000	0.401017	AST
chr1	182384000	182386000	chr1	182382000	182384000	0.60766	AST
chr1	182384000	182386000	chr1	182386000	182388000	0.685084	AST
chr1	182384000	182386000	chr1	182388000	182390000	0.652024	AST
chr1	182384000	182386000	chr1	182390000	182392000	0.548119	AST
chr1	182384000	182386000	chr1	182392000	182394000	0.395115	AST
chr1	182386000	182388000	chr1	182114000	182116000	0.719034	AST
chr1	182386000	182388000	chr1	182120000	182122000	0.630244	AST
chr1	182386000	182388000	chr1	182128000	182130000	0.732184	AST
chr1	182386000	182388000	chr1	182164000	182166000	0.275244	AST
chr1	182386000	182388000	chr1	182380000	182382000	0.428193	AST
chr1	182386000	182388000	chr1	182382000	182384000	0.664966	AST
chr1	182386000	182388000	chr1	182384000	182386000	0.685084	AST
chr1	182386000	182388000	chr1	182388000	182390000	0.746176	AST
chr1	182386000	182388000	chr1	182390000	182392000	0.605194	AST
chr1	182386000	182388000	chr1	182392000	182394000	0.455861	AST
chr1	182388000	182390000	chr1	182114000	182116000	0.646881	AST
chr1	182388000	182390000	chr1	182120000	182122000	0.600954	AST
chr1	182388000	182390000	chr1	182128000	182130000	0.704148	AST
chr1	182388000	182390000	chr1	182380000	182382000	0.385164	AST
chr1	182388000	182390000	chr1	182382000	182384000	0.602347	AST
chr1	182388000	182390000	chr1	182384000	182386000	0.652024	AST
chr1	182388000	182390000	chr1	182386000	182388000	0.746176	AST
chr1	182388000	182390000	chr1	182390000	182392000	0.552563	AST
chr1	182388000	182390000	chr1	182392000	182394000	0.416561	AST
chr1	182390000	182392000	chr1	182114000	182116000	0.621112	AST
chr1	182390000	182392000	chr1	182120000	182122000	0.511597	AST
chr1	182390000	182392000	chr1	182128000	182130000	0.559612	AST
chr1	182390000	182392000	chr1	182380000	182382000	0.306406	AST
chr1	182390000	182392000	chr1	182382000	182384000	0.458301	AST
chr1	182390000	182392000	chr1	182384000	182386000	0.548119	AST
chr1	182390000	182392000	chr1	182386000	182388000	0.605194	AST
chr1	182390000	182392000	chr1	182388000	182390000	0.552563	AST
chr1	182390000	182392000	chr1	182392000	182394000	0.472496	AST
chr1	182392000	182394000	chr1	182114000	182116000	0.411793	AST
chr1	182392000	182394000	chr1	182120000	182122000	0.398477	AST
chr1	182392000	182394000	chr1	182128000	182130000	0.419213	AST
chr1	182392000	182394000	chr1	182382000	182384000	0.342389	AST
chr1	182392000	182394000	chr1	182384000	182386000	0.395115	AST
chr1	182392000	182394000	chr1	182386000	182388000	0.455861	AST
chr1	182392000	182394000	chr1	182388000	182390000	0.416561	AST
chr1	182392000	182394000	chr1	182390000	182392000	0.472496	AST
chr1	183326000	183328000	chr1	183328000	183330000	0.410356	AST
chr1	183328000	183330000	chr1	183326000	183328000	0.410356	AST
chr1	183470000	183472000	chr1	183472000	183474000	0.430466	AST
chr1	183472000	183474000	chr1	183470000	183472000	0.430466	AST
chr1	183634000	183636000	chr1	183636000	183638000	0.289699	AST
chr1	183636000	183638000	chr1	183634000	183636000	0.289699	AST
chr1	183880000	183882000	chr1	183882000	183884000	0.540128	AST
chr1	183882000	183884000	chr1	183880000	183882000	0.540128	AST
chr1	184754000	184756000	chr1	185044000	185046000	0.278573	AST
chr1	184754000	184756000	chr1	185156000	185158000	0.328206	AST
chr1	185044000	185046000	chr1	184754000	184756000	0.278573	AST
chr1	185044000	185046000	chr1	185046000	185048000	0.289315	AST
chr1	185046000	185048000	chr1	185044000	185046000	0.289315	AST
chr1	185156000	185158000	chr1	184754000	184756000	0.328206	AST
chr1	185314000	185316000	chr1	185316000	185318000	0.260532	AST
chr1	185316000	185318000	chr1	185314000	185316000	0.260532	AST
chr1	186374000	186376000	chr1	186376000	186378000	0.25424	AST
chr1	186376000	186378000	chr1	186374000	186376000	0.25424	AST
chr1	18932000	18934000	chr1	18940000	18942000	0.373598	AST
chr1	18932000	18934000	chr1	18944000	18946000	0.371092	AST
chr1	18932000	18934000	chr1	18948000	18950000	0.269664	AST
chr1	18940000	18942000	chr1	18932000	18934000	0.373598	AST
chr1	18940000	18942000	chr1	18942000	18944000	0.371426	AST
chr1	18940000	18942000	chr1	18944000	18946000	0.44129	AST
chr1	18940000	18942000	chr1	18948000	18950000	0.271459	AST
chr1	18942000	18944000	chr1	18940000	18942000	0.371426	AST
chr1	18942000	18944000	chr1	18944000	18946000	0.344068	AST
chr1	18944000	18946000	chr1	18932000	18934000	0.371092	AST
chr1	18944000	18946000	chr1	18940000	18942000	0.44129	AST
chr1	18944000	18946000	chr1	18942000	18944000	0.344068	AST
chr1	18944000	18946000	chr1	18946000	18948000	0.275662	AST
chr1	18944000	18946000	chr1	18948000	18950000	0.37574	AST
chr1	18944000	18946000	chr1	18950000	18952000	0.255223	AST
chr1	18946000	18948000	chr1	18944000	18946000	0.275662	AST
chr1	18948000	18950000	chr1	18932000	18934000	0.269664	AST
chr1	18948000	18950000	chr1	18940000	18942000	0.271459	AST
chr1	18948000	18950000	chr1	18944000	18946000	0.37574	AST
chr1	18948000	18950000	chr1	18950000	18952000	0.341353	AST
chr1	18950000	18952000	chr1	18944000	18946000	0.255223	AST
chr1	18950000	18952000	chr1	18948000	18950000	0.341353	AST
chr1	18950000	18952000	chr1	18952000	18954000	0.268207	AST
chr1	18950000	18952000	chr1	18954000	18956000	0.298485	AST
chr1	18952000	18954000	chr1	18950000	18952000	0.268207	AST
chr1	18954000	18956000	chr1	18950000	18952000	0.298485	AST
chr1	190474000	190476000	chr1	190476000	190478000	0.344366	AST
chr1	190474000	190476000	chr1	190478000	190480000	0.28585	AST
chr1	190476000	190478000	chr1	190474000	190476000	0.344366	AST
chr1	190476000	190478000	chr1	190478000	190480000	0.418701	AST
chr1	190478000	190480000	chr1	190474000	190476000	0.28585	AST
chr1	190478000	190480000	chr1	190476000	190478000	0.418701	AST
chr1	193058000	193060000	chr1	193060000	193062000	0.348279	AST
chr1	193060000	193062000	chr1	193058000	193060000	0.348279	AST
chr1	193104000	193106000	chr1	193122000	193124000	0.281635	AST
chr1	193120000	193122000	chr1	193122000	193124000	0.498553	AST
chr1	193122000	193124000	chr1	193104000	193106000	0.281635	AST
chr1	193122000	193124000	chr1	193120000	193122000	0.498553	AST
chr1	19404000	19406000	chr1	19406000	19408000	0.436165	AST
chr1	19406000	19408000	chr1	19404000	19406000	0.436165	AST
chr1	19658000	19660000	chr1	19660000	19662000	0.283729	AST
chr1	19660000	19662000	chr1	19658000	19660000	0.283729	AST
chr1	197200000	197202000	chr1	197304000	197306000	0.297985	AST
chr1	197200000	197202000	chr1	197320000	197322000	0.311992	AST
chr1	197304000	197306000	chr1	197200000	197202000	0.297985	AST
chr1	197304000	197306000	chr1	197320000	197322000	0.555602	AST
chr1	197320000	197322000	chr1	197200000	197202000	0.311992	AST
chr1	197320000	197322000	chr1	197304000	197306000	0.555602	AST
chr1	198156000	198158000	chr1	198158000	198160000	0.372198	AST
chr1	198158000	198160000	chr1	198156000	198158000	0.372198	AST
chr1	200668000	200670000	chr1	200670000	200672000	0.414727	AST
chr1	200670000	200672000	chr1	200668000	200670000	0.414727	AST
chr1	200990000	200992000	chr1	201010000	201012000	0.255744	AST
chr1	200990000	200992000	chr1	201014000	201016000	0.357514	AST
chr1	200990000	200992000	chr1	201028000	201030000	0.434352	AST
chr1	201008000	201010000	chr1	201010000	201012000	0.468907	AST
chr1	201008000	201010000	chr1	201016000	201018000	0.280494	AST
chr1	201010000	201012000	chr1	200990000	200992000	0.255744	AST
chr1	201010000	201012000	chr1	201008000	201010000	0.468907	AST
chr1	201010000	201012000	chr1	201014000	201016000	0.402168	AST
chr1	201010000	201012000	chr1	201016000	201018000	0.553109	AST
chr1	201010000	201012000	chr1	201456000	201458000	0.34392	AST
chr1	201010000	201012000	chr1	201496000	201498000	0.252145	AST
chr1	201012000	201014000	chr1	201014000	201016000	0.355799	AST
chr1	201014000	201016000	chr1	200990000	200992000	0.357514	AST
chr1	201014000	201016000	chr1	201010000	201012000	0.402168	AST
chr1	201014000	201016000	chr1	201012000	201014000	0.355799	AST
chr1	201014000	201016000	chr1	201028000	201030000	0.353762	AST
chr1	201014000	201016000	chr1	201496000	201498000	0.292858	AST
chr1	201016000	201018000	chr1	201008000	201010000	0.280494	AST
chr1	201016000	201018000	chr1	201010000	201012000	0.553109	AST
chr1	201016000	201018000	chr1	201456000	201458000	0.276751	AST
chr1	201026000	201028000	chr1	201028000	201030000	0.299394	AST
chr1	201028000	201030000	chr1	200990000	200992000	0.434352	AST
chr1	201028000	201030000	chr1	201014000	201016000	0.353762	AST
chr1	201028000	201030000	chr1	201026000	201028000	0.299394	AST
chr1	201028000	201030000	chr1	201094000	201096000	0.254516	AST
chr1	201028000	201030000	chr1	201348000	201350000	0.353805	AST
chr1	201094000	201096000	chr1	201028000	201030000	0.254516	AST
chr1	201094000	201096000	chr1	201096000	201098000	0.363644	AST
chr1	201096000	201098000	chr1	201094000	201096000	0.363644	AST
chr1	201348000	201350000	chr1	201028000	201030000	0.353805	AST
chr1	201456000	201458000	chr1	201010000	201012000	0.34392	AST
chr1	201456000	201458000	chr1	201016000	201018000	0.276751	AST
chr1	201456000	201458000	chr1	201610000	201612000	0.333062	AST
chr1	201456000	201458000	chr1	201650000	201652000	0.396782	AST
chr1	201456000	201458000	chr1	201652000	201654000	0.361694	AST
chr1	201456000	201458000	chr1	201664000	201666000	0.300506	AST
chr1	201456000	201458000	chr1	201696000	201698000	0.27409	AST
chr1	201480000	201482000	chr1	201482000	201484000	0.273018	AST
chr1	201482000	201484000	chr1	201480000	201482000	0.273018	AST
chr1	201494000	201496000	chr1	201496000	201498000	0.459724	AST
chr1	201496000	201498000	chr1	201010000	201012000	0.252145	AST
chr1	201496000	201498000	chr1	201014000	201016000	0.292858	AST
chr1	201496000	201498000	chr1	201494000	201496000	0.459724	AST
chr1	201496000	201498000	chr1	201500000	201502000	0.35157	AST
chr1	201496000	201498000	chr1	201564000	201566000	0.271668	AST
chr1	201500000	201502000	chr1	201496000	201498000	0.35157	AST
chr1	201500000	201502000	chr1	201564000	201566000	0.56298	AST
chr1	201500000	201502000	chr1	201608000	201610000	0.339663	AST
chr1	201500000	201502000	chr1	201610000	201612000	0.336493	AST
chr1	201500000	201502000	chr1	201650000	201652000	0.283226	AST
chr1	201500000	201502000	chr1	201696000	201698000	0.518478	AST
chr1	201500000	201502000	chr1	201888000	201890000	0.505812	AST
chr1	201538000	201540000	chr1	201552000	201554000	0.329809	AST
chr1	201550000	201552000	chr1	201552000	201554000	0.356403	AST
chr1	201552000	201554000	chr1	201538000	201540000	0.329809	AST
chr1	201552000	201554000	chr1	201550000	201552000	0.356403	AST
chr1	201564000	201566000	chr1	201496000	201498000	0.271668	AST
chr1	201564000	201566000	chr1	201500000	201502000	0.56298	AST
chr1	201564000	201566000	chr1	201566000	201568000	0.348154	AST
chr1	201564000	201566000	chr1	201608000	201610000	0.277814	AST
chr1	201564000	201566000	chr1	201610000	201612000	0.322638	AST
chr1	201564000	201566000	chr1	201696000	201698000	0.338774	AST
chr1	201564000	201566000	chr1	201888000	201890000	0.493725	AST
chr1	201566000	201568000	chr1	201564000	201566000	0.348154	AST
chr1	201566000	201568000	chr1	201888000	201890000	0.256546	AST
chr1	201608000	201610000	chr1	201500000	201502000	0.339663	AST
chr1	201608000	201610000	chr1	201564000	201566000	0.277814	AST
chr1	201608000	201610000	chr1	201696000	201698000	0.349319	AST
chr1	201610000	201612000	chr1	201456000	201458000	0.333062	AST
chr1	201610000	201612000	chr1	201500000	201502000	0.336493	AST
chr1	201610000	201612000	chr1	201564000	201566000	0.322638	AST
chr1	201610000	201612000	chr1	201650000	201652000	0.526157	AST
chr1	201610000	201612000	chr1	201652000	201654000	0.410839	AST
chr1	201610000	201612000	chr1	201664000	201666000	0.323825	AST
chr1	201610000	201612000	chr1	201696000	201698000	0.354087	AST
chr1	201648000	201650000	chr1	201652000	201654000	0.343835	AST
chr1	201650000	201652000	chr1	201456000	201458000	0.396782	AST
chr1	201650000	201652000	chr1	201500000	201502000	0.283226	AST
chr1	201650000	201652000	chr1	201610000	201612000	0.526157	AST
chr1	201650000	201652000	chr1	201652000	201654000	0.555319	AST
chr1	201650000	201652000	chr1	201654000	201656000	0.278018	AST
chr1	201650000	201652000	chr1	201664000	201666000	0.496158	AST
chr1	201650000	201652000	chr1	201696000	201698000	0.449585	AST
chr1	201650000	201652000	chr1	201710000	201712000	0.332309	AST
chr1	201652000	201654000	chr1	201456000	201458000	0.361694	AST
chr1	201652000	201654000	chr1	201610000	201612000	0.410839	AST
chr1	201652000	201654000	chr1	201648000	201650000	0.343835	AST
chr1	201652000	201654000	chr1	201650000	201652000	0.555319	AST
chr1	201652000	201654000	chr1	201654000	201656000	0.421904	AST
chr1	201652000	201654000	chr1	201664000	201666000	0.465621	AST
chr1	201652000	201654000	chr1	201696000	201698000	0.410491	AST
chr1	201652000	201654000	chr1	201702000	201704000	0.325692	AST
chr1	201652000	201654000	chr1	201710000	201712000	0.316201	AST
chr1	201654000	201656000	chr1	201650000	201652000	0.278018	AST
chr1	201654000	201656000	chr1	201652000	201654000	0.421904	AST
chr1	201664000	201666000	chr1	201456000	201458000	0.300506	AST
chr1	201664000	201666000	chr1	201610000	201612000	0.323825	AST
chr1	201664000	201666000	chr1	201650000	201652000	0.496158	AST
chr1	201664000	201666000	chr1	201652000	201654000	0.465621	AST
chr1	201664000	201666000	chr1	201696000	201698000	0.430621	AST
chr1	201664000	201666000	chr1	201710000	201712000	0.297964	AST
chr1	201696000	201698000	chr1	201456000	201458000	0.27409	AST
chr1	201696000	201698000	chr1	201500000	201502000	0.518478	AST
chr1	201696000	201698000	chr1	201564000	201566000	0.338774	AST
chr1	201696000	201698000	chr1	201608000	201610000	0.349319	AST
chr1	201696000	201698000	chr1	201610000	201612000	0.354087	AST
chr1	201696000	201698000	chr1	201650000	201652000	0.449585	AST
chr1	201696000	201698000	chr1	201652000	201654000	0.410491	AST
chr1	201696000	201698000	chr1	201664000	201666000	0.430621	AST
chr1	201696000	201698000	chr1	201888000	201890000	0.250588	AST
chr1	201702000	201704000	chr1	201652000	201654000	0.325692	AST
chr1	201710000	201712000	chr1	201650000	201652000	0.332309	AST
chr1	201710000	201712000	chr1	201652000	201654000	0.316201	AST
chr1	201710000	201712000	chr1	201664000	201666000	0.297964	AST
chr1	201718000	201720000	chr1	201720000	201722000	0.502534	AST
chr1	201720000	201722000	chr1	201718000	201720000	0.502534	AST
chr1	201876000	201878000	chr1	201878000	201880000	0.311936	AST
chr1	201878000	201880000	chr1	201876000	201878000	0.311936	AST
chr1	201882000	201884000	chr1	201884000	201886000	0.262309	AST
chr1	201884000	201886000	chr1	201882000	201884000	0.262309	AST
chr1	201888000	201890000	chr1	201500000	201502000	0.505812	AST
chr1	201888000	201890000	chr1	201564000	201566000	0.493725	AST
chr1	201888000	201890000	chr1	201566000	201568000	0.256546	AST
chr1	201888000	201890000	chr1	201696000	201698000	0.250588	AST
chr1	201888000	201890000	chr1	202126000	202128000	0.3962	AST
chr1	201888000	201890000	chr1	202128000	202130000	0.330872	AST
chr1	201888000	201890000	chr1	202130000	202132000	0.528463	AST
chr1	201888000	201890000	chr1	202132000	202134000	0.321332	AST
chr1	202084000	202086000	chr1	202086000	202088000	0.383929	AST
chr1	202086000	202088000	chr1	202084000	202086000	0.383929	AST
chr1	202126000	202128000	chr1	201888000	201890000	0.3962	AST
chr1	202126000	202128000	chr1	202128000	202130000	0.434424	AST
chr1	202126000	202128000	chr1	202130000	202132000	0.419069	AST
chr1	202126000	202128000	chr1	202306000	202308000	0.439459	AST
chr1	202128000	202130000	chr1	201888000	201890000	0.330872	AST
chr1	202128000	202130000	chr1	202126000	202128000	0.434424	AST
chr1	202128000	202130000	chr1	202130000	202132000	0.481912	AST
chr1	202128000	202130000	chr1	202132000	202134000	0.338558	AST
chr1	202128000	202130000	chr1	202306000	202308000	0.364131	AST
chr1	202130000	202132000	chr1	201888000	201890000	0.528463	AST
chr1	202130000	202132000	chr1	202126000	202128000	0.419069	AST
chr1	202130000	202132000	chr1	202128000	202130000	0.481912	AST
chr1	202130000	202132000	chr1	202132000	202134000	0.294286	AST
chr1	202130000	202132000	chr1	202306000	202308000	0.334871	AST
chr1	202132000	202134000	chr1	201888000	201890000	0.321332	AST
chr1	202132000	202134000	chr1	202128000	202130000	0.338558	AST
chr1	202132000	202134000	chr1	202130000	202132000	0.294286	AST
chr1	202132000	202134000	chr1	202306000	202308000	0.252797	AST
chr1	202306000	202308000	chr1	202126000	202128000	0.439459	AST
chr1	202306000	202308000	chr1	202128000	202130000	0.364131	AST
chr1	202306000	202308000	chr1	202130000	202132000	0.334871	AST
chr1	202306000	202308000	chr1	202132000	202134000	0.252797	AST
chr1	202340000	202342000	chr1	202342000	202344000	0.463086	AST
chr1	202342000	202344000	chr1	202340000	202342000	0.463086	AST
chr1	203128000	203130000	chr1	203130000	203132000	0.410306	AST
chr1	203130000	203132000	chr1	203128000	203130000	0.410306	AST
chr1	203162000	203164000	chr1	203164000	203166000	0.427699	AST
chr1	203164000	203166000	chr1	203162000	203164000	0.427699	AST
chr1	203184000	203186000	chr1	203186000	203188000	0.277964	AST
chr1	203186000	203188000	chr1	203184000	203186000	0.277964	AST
chr1	203272000	203274000	chr1	203274000	203276000	0.27505	AST
chr1	203274000	203276000	chr1	203272000	203274000	0.27505	AST
chr1	203306000	203308000	chr1	203308000	203310000	0.262993	AST
chr1	203306000	203308000	chr1	203326000	203328000	0.256736	AST
chr1	203308000	203310000	chr1	203306000	203308000	0.262993	AST
chr1	203324000	203326000	chr1	203326000	203328000	0.257368	AST
chr1	203326000	203328000	chr1	203306000	203308000	0.256736	AST
chr1	203326000	203328000	chr1	203324000	203326000	0.257368	AST
chr1	203326000	203328000	chr1	203328000	203330000	0.268514	AST
chr1	203328000	203330000	chr1	203326000	203328000	0.268514	AST
chr1	203348000	203350000	chr1	203350000	203352000	0.433316	AST
chr1	203350000	203352000	chr1	203348000	203350000	0.433316	AST
chr1	204078000	204080000	chr1	204080000	204082000	0.260184	AST
chr1	204078000	204080000	chr1	204282000	204284000	0.305567	AST
chr1	204080000	204082000	chr1	204078000	204080000	0.260184	AST
chr1	204150000	204152000	chr1	204152000	204154000	0.260564	AST
chr1	204152000	204154000	chr1	204150000	204152000	0.260564	AST
chr1	204190000	204192000	chr1	204282000	204284000	0.290263	AST
chr1	204276000	204278000	chr1	204618000	204620000	0.308612	AST
chr1	204282000	204284000	chr1	204078000	204080000	0.305567	AST
chr1	204282000	204284000	chr1	204190000	204192000	0.290263	AST
chr1	204282000	204284000	chr1	204368000	204370000	0.272952	AST
chr1	204282000	204284000	chr1	204468000	204470000	0.344138	AST
chr1	204282000	204284000	chr1	204494000	204496000	0.256544	AST
chr1	204326000	204328000	chr1	204618000	204620000	0.304522	AST
chr1	204326000	204328000	chr1	204684000	204686000	0.280732	AST
chr1	204368000	204370000	chr1	204282000	204284000	0.272952	AST
chr1	204368000	204370000	chr1	204468000	204470000	0.325619	AST
chr1	204410000	204412000	chr1	204412000	204414000	0.306144	AST
chr1	204412000	204414000	chr1	204410000	204412000	0.306144	AST
chr1	204454000	204456000	chr1	204468000	204470000	0.347032	AST
chr1	204454000	204456000	chr1	204494000	204496000	0.264491	AST
chr1	204466000	204468000	chr1	204476000	204478000	0.292652	AST
chr1	204468000	204470000	chr1	204282000	204284000	0.344138	AST
chr1	204468000	204470000	chr1	204368000	204370000	0.325619	AST
chr1	204468000	204470000	chr1	204454000	204456000	0.347032	AST
chr1	204468000	204470000	chr1	204492000	204494000	0.315991	AST
chr1	204468000	204470000	chr1	204494000	204496000	0.466595	AST
chr1	204476000	204478000	chr1	204466000	204468000	0.292652	AST
chr1	204476000	204478000	chr1	204478000	204480000	0.382919	AST
chr1	204476000	204478000	chr1	204494000	204496000	0.252473	AST
chr1	204478000	204480000	chr1	204476000	204478000	0.382919	AST
chr1	204492000	204494000	chr1	204468000	204470000	0.315991	AST
chr1	204492000	204494000	chr1	204494000	204496000	0.449091	AST
chr1	204494000	204496000	chr1	204282000	204284000	0.256544	AST
chr1	204494000	204496000	chr1	204454000	204456000	0.264491	AST
chr1	204494000	204496000	chr1	204468000	204470000	0.466595	AST
chr1	204494000	204496000	chr1	204476000	204478000	0.252473	AST
chr1	204494000	204496000	chr1	204492000	204494000	0.449091	AST
chr1	204616000	204618000	chr1	204618000	204620000	0.664471	AST
chr1	204616000	204618000	chr1	204636000	204638000	0.267065	AST
chr1	204616000	204618000	chr1	204722000	204724000	0.28581	AST
chr1	204616000	204618000	chr1	204828000	204830000	0.429658	AST
chr1	204616000	204618000	chr1	204830000	204832000	0.553189	AST
chr1	204616000	204618000	chr1	204836000	204838000	0.292897	AST
chr1	204616000	204618000	chr1	204866000	204868000	0.341531	AST
chr1	204616000	204618000	chr1	204872000	204874000	0.510851	AST
chr1	204616000	204618000	chr1	204884000	204886000	0.293479	AST
chr1	204616000	204618000	chr1	204898000	204900000	0.348586	AST
chr1	204616000	204618000	chr1	204958000	204960000	0.304484	AST
chr1	204618000	204620000	chr1	204276000	204278000	0.308612	AST
chr1	204618000	204620000	chr1	204326000	204328000	0.304522	AST
chr1	204618000	204620000	chr1	204616000	204618000	0.664471	AST
chr1	204618000	204620000	chr1	204636000	204638000	0.311445	AST
chr1	204618000	204620000	chr1	204686000	204688000	0.251447	AST
chr1	204618000	204620000	chr1	204722000	204724000	0.271705	AST
chr1	204618000	204620000	chr1	204828000	204830000	0.468879	AST
chr1	204618000	204620000	chr1	204830000	204832000	0.601557	AST
chr1	204618000	204620000	chr1	204836000	204838000	0.310939	AST
chr1	204618000	204620000	chr1	204866000	204868000	0.374821	AST
chr1	204618000	204620000	chr1	204872000	204874000	0.563219	AST
chr1	204618000	204620000	chr1	204884000	204886000	0.320746	AST
chr1	204618000	204620000	chr1	204898000	204900000	0.369216	AST
chr1	204618000	204620000	chr1	204958000	204960000	0.332653	AST
chr1	204618000	204620000	chr1	204960000	204962000	0.251812	AST
chr1	204636000	204638000	chr1	204616000	204618000	0.267065	AST
chr1	204636000	204638000	chr1	204618000	204620000	0.311445	AST
chr1	204636000	204638000	chr1	204722000	204724000	0.336904	AST
chr1	204684000	204686000	chr1	204326000	204328000	0.280732	AST
chr1	204684000	204686000	chr1	204828000	204830000	0.256277	AST
chr1	204684000	204686000	chr1	204830000	204832000	0.267265	AST
chr1	204684000	204686000	chr1	204872000	204874000	0.284607	AST
chr1	204686000	204688000	chr1	204618000	204620000	0.251447	AST
chr1	204686000	204688000	chr1	204828000	204830000	0.333614	AST
chr1	204686000	204688000	chr1	204830000	204832000	0.399586	AST
chr1	204686000	204688000	chr1	204866000	204868000	0.267979	AST
chr1	204686000	204688000	chr1	204872000	204874000	0.402292	AST
chr1	204722000	204724000	chr1	204616000	204618000	0.28581	AST
chr1	204722000	204724000	chr1	204618000	204620000	0.271705	AST
chr1	204722000	204724000	chr1	204636000	204638000	0.336904	AST
chr1	204722000	204724000	chr1	204830000	204832000	0.273675	AST
chr1	204722000	204724000	chr1	204872000	204874000	0.25554	AST
chr1	204828000	204830000	chr1	204616000	204618000	0.429658	AST
chr1	204828000	204830000	chr1	204618000	204620000	0.468879	AST
chr1	204828000	204830000	chr1	204684000	204686000	0.256277	AST
chr1	204828000	204830000	chr1	204686000	204688000	0.333614	AST
chr1	204828000	204830000	chr1	204830000	204832000	0.774813	AST
chr1	204828000	204830000	chr1	204836000	204838000	0.469606	AST
chr1	204828000	204830000	chr1	204858000	204860000	0.400205	AST
chr1	204828000	204830000	chr1	204862000	204864000	0.470609	AST
chr1	204828000	204830000	chr1	204866000	204868000	0.543568	AST
chr1	204828000	204830000	chr1	204872000	204874000	0.748646	AST
chr1	204828000	204830000	chr1	204874000	204876000	0.267494	AST
chr1	204828000	204830000	chr1	204878000	204880000	0.309636	AST
chr1	204828000	204830000	chr1	204884000	204886000	0.422119	AST
chr1	204828000	204830000	chr1	204898000	204900000	0.505645	AST
chr1	204828000	204830000	chr1	204920000	204922000	0.325796	AST
chr1	204828000	204830000	chr1	204946000	204948000	0.381046	AST
chr1	204828000	204830000	chr1	204958000	204960000	0.482434	AST
chr1	204828000	204830000	chr1	204960000	204962000	0.347861	AST
chr1	204828000	204830000	chr1	205008000	205010000	0.295358	AST
chr1	204828000	204830000	chr1	205012000	205014000	0.341115	AST
chr1	204828000	204830000	chr1	205014000	205016000	0.381973	AST
chr1	204828000	204830000	chr1	205018000	205020000	0.459045	AST
chr1	204828000	204830000	chr1	205020000	205022000	0.424205	AST
chr1	204830000	204832000	chr1	204616000	204618000	0.553189	AST
chr1	204830000	204832000	chr1	204618000	204620000	0.601557	AST
chr1	204830000	204832000	chr1	204684000	204686000	0.267265	AST
chr1	204830000	204832000	chr1	204686000	204688000	0.399586	AST
chr1	204830000	204832000	chr1	204722000	204724000	0.273675	AST
chr1	204830000	204832000	chr1	204828000	204830000	0.774813	AST
chr1	204830000	204832000	chr1	204836000	204838000	0.502716	AST
chr1	204830000	204832000	chr1	204858000	204860000	0.380187	AST
chr1	204830000	204832000	chr1	204862000	204864000	0.412105	AST
chr1	204830000	204832000	chr1	204866000	204868000	0.55879	AST
chr1	204830000	204832000	chr1	204872000	204874000	0.809809	AST
chr1	204830000	204832000	chr1	204874000	204876000	0.254509	AST
chr1	204830000	204832000	chr1	204878000	204880000	0.280726	AST
chr1	204830000	204832000	chr1	204884000	204886000	0.506345	AST
chr1	204830000	204832000	chr1	204898000	204900000	0.571282	AST
chr1	204830000	204832000	chr1	204920000	204922000	0.344031	AST
chr1	204830000	204832000	chr1	204946000	204948000	0.388964	AST
chr1	204830000	204832000	chr1	204958000	204960000	0.526037	AST
chr1	204830000	204832000	chr1	204960000	204962000	0.398432	AST
chr1	204830000	204832000	chr1	205012000	205014000	0.30574	AST
chr1	204830000	204832000	chr1	205014000	205016000	0.388345	AST
chr1	204830000	204832000	chr1	205018000	205020000	0.435115	AST
chr1	204830000	204832000	chr1	205020000	205022000	0.419815	AST
chr1	204836000	204838000	chr1	204616000	204618000	0.292897	AST
chr1	204836000	204838000	chr1	204618000	204620000	0.310939	AST
chr1	204836000	204838000	chr1	204828000	204830000	0.469606	AST
chr1	204836000	204838000	chr1	204830000	204832000	0.502716	AST
chr1	204836000	204838000	chr1	204866000	204868000	0.30732	AST
chr1	204836000	204838000	chr1	204872000	204874000	0.439307	AST
chr1	204836000	204838000	chr1	204884000	204886000	0.262388	AST
chr1	204836000	204838000	chr1	204898000	204900000	0.301771	AST
chr1	204836000	204838000	chr1	204958000	204960000	0.288216	AST
chr1	20484000	20486000	chr1	20486000	20488000	0.35893	AST
chr1	204858000	204860000	chr1	204828000	204830000	0.400205	AST
chr1	204858000	204860000	chr1	204830000	204832000	0.380187	AST
chr1	204858000	204860000	chr1	204862000	204864000	0.296981	AST
chr1	204858000	204860000	chr1	204866000	204868000	0.288356	AST
chr1	204858000	204860000	chr1	204872000	204874000	0.411708	AST
chr1	204858000	204860000	chr1	204898000	204900000	0.2504	AST
chr1	20486000	20488000	chr1	20484000	20486000	0.35893	AST
chr1	204862000	204864000	chr1	204828000	204830000	0.470609	AST
chr1	204862000	204864000	chr1	204830000	204832000	0.412105	AST
chr1	204862000	204864000	chr1	204858000	204860000	0.296981	AST
chr1	204862000	204864000	chr1	204866000	204868000	0.315803	AST
chr1	204862000	204864000	chr1	204872000	204874000	0.421168	AST
chr1	204862000	204864000	chr1	204898000	204900000	0.270606	AST
chr1	204862000	204864000	chr1	204958000	204960000	0.273079	AST
chr1	204862000	204864000	chr1	205018000	205020000	0.263319	AST
chr1	204866000	204868000	chr1	204616000	204618000	0.341531	AST
chr1	204866000	204868000	chr1	204618000	204620000	0.374821	AST
chr1	204866000	204868000	chr1	204686000	204688000	0.267979	AST
chr1	204866000	204868000	chr1	204828000	204830000	0.543568	AST
chr1	204866000	204868000	chr1	204830000	204832000	0.55879	AST
chr1	204866000	204868000	chr1	204836000	204838000	0.30732	AST
chr1	204866000	204868000	chr1	204858000	204860000	0.288356	AST
chr1	204866000	204868000	chr1	204862000	204864000	0.315803	AST
chr1	204866000	204868000	chr1	204872000	204874000	0.648512	AST
chr1	204866000	204868000	chr1	204884000	204886000	0.353485	AST
chr1	204866000	204868000	chr1	204898000	204900000	0.414801	AST
chr1	204866000	204868000	chr1	204946000	204948000	0.275171	AST
chr1	204866000	204868000	chr1	204958000	204960000	0.353243	AST
chr1	204866000	204868000	chr1	204960000	204962000	0.271841	AST
chr1	204866000	204868000	chr1	205014000	205016000	0.304447	AST
chr1	204866000	204868000	chr1	205018000	205020000	0.349663	AST
chr1	204866000	204868000	chr1	205020000	205022000	0.305392	AST
chr1	204872000	204874000	chr1	204616000	204618000	0.510851	AST
chr1	204872000	204874000	chr1	204618000	204620000	0.563219	AST
chr1	204872000	204874000	chr1	204684000	204686000	0.284607	AST
chr1	204872000	204874000	chr1	204686000	204688000	0.402292	AST
chr1	204872000	204874000	chr1	204722000	204724000	0.25554	AST
chr1	204872000	204874000	chr1	204828000	204830000	0.748646	AST
chr1	204872000	204874000	chr1	204830000	204832000	0.809809	AST
chr1	204872000	204874000	chr1	204836000	204838000	0.439307	AST
chr1	204872000	204874000	chr1	204858000	204860000	0.411708	AST
chr1	204872000	204874000	chr1	204862000	204864000	0.421168	AST
chr1	204872000	204874000	chr1	204866000	204868000	0.648512	AST
chr1	204872000	204874000	chr1	204874000	204876000	0.300138	AST
chr1	204872000	204874000	chr1	204878000	204880000	0.255271	AST
chr1	204872000	204874000	chr1	204884000	204886000	0.484429	AST
chr1	204872000	204874000	chr1	204898000	204900000	0.549375	AST
chr1	204872000	204874000	chr1	204920000	204922000	0.344495	AST
chr1	204872000	204874000	chr1	204946000	204948000	0.403217	AST
chr1	204872000	204874000	chr1	204958000	204960000	0.510166	AST
chr1	204872000	204874000	chr1	204960000	204962000	0.381718	AST
chr1	204872000	204874000	chr1	205008000	205010000	0.257853	AST
chr1	204872000	204874000	chr1	205012000	205014000	0.320749	AST
chr1	204872000	204874000	chr1	205014000	205016000	0.40887	AST
chr1	204872000	204874000	chr1	205018000	205020000	0.485898	AST
chr1	204872000	204874000	chr1	205020000	205022000	0.444661	AST
chr1	204874000	204876000	chr1	204828000	204830000	0.267494	AST
chr1	204874000	204876000	chr1	204830000	204832000	0.254509	AST
chr1	204874000	204876000	chr1	204872000	204874000	0.300138	AST
chr1	204878000	204880000	chr1	204828000	204830000	0.309636	AST
chr1	204878000	204880000	chr1	204830000	204832000	0.280726	AST
chr1	204878000	204880000	chr1	204872000	204874000	0.255271	AST
chr1	204884000	204886000	chr1	204616000	204618000	0.293479	AST
chr1	204884000	204886000	chr1	204618000	204620000	0.320746	AST
chr1	204884000	204886000	chr1	204828000	204830000	0.422119	AST
chr1	204884000	204886000	chr1	204830000	204832000	0.506345	AST
chr1	204884000	204886000	chr1	204836000	204838000	0.262388	AST
chr1	204884000	204886000	chr1	204866000	204868000	0.353485	AST
chr1	204884000	204886000	chr1	204872000	204874000	0.484429	AST
chr1	204884000	204886000	chr1	204898000	204900000	0.310482	AST
chr1	204884000	204886000	chr1	204958000	204960000	0.30317	AST
chr1	204884000	204886000	chr1	205018000	205020000	0.251718	AST
chr1	204898000	204900000	chr1	204616000	204618000	0.348586	AST
chr1	204898000	204900000	chr1	204618000	204620000	0.369216	AST
chr1	204898000	204900000	chr1	204828000	204830000	0.505645	AST
chr1	204898000	204900000	chr1	204830000	204832000	0.571282	AST
chr1	204898000	204900000	chr1	204836000	204838000	0.301771	AST
chr1	204898000	204900000	chr1	204858000	204860000	0.2504	AST
chr1	204898000	204900000	chr1	204862000	204864000	0.270606	AST
chr1	204898000	204900000	chr1	204866000	204868000	0.414801	AST
chr1	204898000	204900000	chr1	204872000	204874000	0.549375	AST
chr1	204898000	204900000	chr1	204884000	204886000	0.310482	AST
chr1	204898000	204900000	chr1	204958000	204960000	0.329024	AST
chr1	204898000	204900000	chr1	204960000	204962000	0.253507	AST
chr1	204898000	204900000	chr1	205014000	205016000	0.25407	AST
chr1	204898000	204900000	chr1	205018000	205020000	0.29079	AST
chr1	204898000	204900000	chr1	205020000	205022000	0.272175	AST
chr1	204920000	204922000	chr1	204828000	204830000	0.325796	AST
chr1	204920000	204922000	chr1	204830000	204832000	0.344031	AST
chr1	204920000	204922000	chr1	204872000	204874000	0.344495	AST
chr1	204946000	204948000	chr1	204828000	204830000	0.381046	AST
chr1	204946000	204948000	chr1	204830000	204832000	0.388964	AST
chr1	204946000	204948000	chr1	204866000	204868000	0.275171	AST
chr1	204946000	204948000	chr1	204872000	204874000	0.403217	AST
chr1	204946000	204948000	chr1	204958000	204960000	0.253077	AST
chr1	204958000	204960000	chr1	204616000	204618000	0.304484	AST
chr1	204958000	204960000	chr1	204618000	204620000	0.332653	AST
chr1	204958000	204960000	chr1	204828000	204830000	0.482434	AST
chr1	204958000	204960000	chr1	204830000	204832000	0.526037	AST
chr1	204958000	204960000	chr1	204836000	204838000	0.288216	AST
chr1	204958000	204960000	chr1	204862000	204864000	0.273079	AST
chr1	204958000	204960000	chr1	204866000	204868000	0.353243	AST
chr1	204958000	204960000	chr1	204872000	204874000	0.510166	AST
chr1	204958000	204960000	chr1	204884000	204886000	0.30317	AST
chr1	204958000	204960000	chr1	204898000	204900000	0.329024	AST
chr1	204958000	204960000	chr1	204946000	204948000	0.253077	AST
chr1	204958000	204960000	chr1	204960000	204962000	0.493006	AST
chr1	204958000	204960000	chr1	205014000	205016000	0.252101	AST
chr1	204958000	204960000	chr1	205018000	205020000	0.273182	AST
chr1	204958000	204960000	chr1	205020000	205022000	0.254709	AST
chr1	204960000	204962000	chr1	204618000	204620000	0.251812	AST
chr1	204960000	204962000	chr1	204828000	204830000	0.347861	AST
chr1	204960000	204962000	chr1	204830000	204832000	0.398432	AST
chr1	204960000	204962000	chr1	204866000	204868000	0.271841	AST
chr1	204960000	204962000	chr1	204872000	204874000	0.381718	AST
chr1	204960000	204962000	chr1	204898000	204900000	0.253507	AST
chr1	204960000	204962000	chr1	204958000	204960000	0.493006	AST
chr1	204990000	204992000	chr1	205048000	205050000	0.296446	AST
chr1	205008000	205010000	chr1	204828000	204830000	0.295358	AST
chr1	205008000	205010000	chr1	204872000	204874000	0.257853	AST
chr1	205012000	205014000	chr1	204828000	204830000	0.341115	AST
chr1	205012000	205014000	chr1	204830000	204832000	0.30574	AST
chr1	205012000	205014000	chr1	204872000	204874000	0.320749	AST
chr1	205012000	205014000	chr1	205014000	205016000	0.360276	AST
chr1	205014000	205016000	chr1	204828000	204830000	0.381973	AST
chr1	205014000	205016000	chr1	204830000	204832000	0.388345	AST
chr1	205014000	205016000	chr1	204866000	204868000	0.304447	AST
chr1	205014000	205016000	chr1	204872000	204874000	0.40887	AST
chr1	205014000	205016000	chr1	204898000	204900000	0.25407	AST
chr1	205014000	205016000	chr1	204958000	204960000	0.252101	AST
chr1	205014000	205016000	chr1	205012000	205014000	0.360276	AST
chr1	205014000	205016000	chr1	205018000	205020000	0.273087	AST
chr1	205018000	205020000	chr1	204828000	204830000	0.459045	AST
chr1	205018000	205020000	chr1	204830000	204832000	0.435115	AST
chr1	205018000	205020000	chr1	204862000	204864000	0.263319	AST
chr1	205018000	205020000	chr1	204866000	204868000	0.349663	AST
chr1	205018000	205020000	chr1	204872000	204874000	0.485898	AST
chr1	205018000	205020000	chr1	204884000	204886000	0.251718	AST
chr1	205018000	205020000	chr1	204898000	204900000	0.29079	AST
chr1	205018000	205020000	chr1	204958000	204960000	0.273182	AST
chr1	205018000	205020000	chr1	205014000	205016000	0.273087	AST
chr1	205018000	205020000	chr1	205020000	205022000	0.367076	AST
chr1	205020000	205022000	chr1	204828000	204830000	0.424205	AST
chr1	205020000	205022000	chr1	204830000	204832000	0.419815	AST
chr1	205020000	205022000	chr1	204866000	204868000	0.305392	AST
chr1	205020000	205022000	chr1	204872000	204874000	0.444661	AST
chr1	205020000	205022000	chr1	204898000	204900000	0.272175	AST
chr1	205020000	205022000	chr1	204958000	204960000	0.254709	AST
chr1	205020000	205022000	chr1	205018000	205020000	0.367076	AST
chr1	205042000	205044000	chr1	205046000	205048000	0.453188	AST
chr1	205042000	205044000	chr1	205048000	205050000	0.2849	AST
chr1	205046000	205048000	chr1	205042000	205044000	0.453188	AST
chr1	205046000	205048000	chr1	205048000	205050000	0.321008	AST
chr1	205048000	205050000	chr1	204990000	204992000	0.296446	AST
chr1	205048000	205050000	chr1	205042000	205044000	0.2849	AST
chr1	205048000	205050000	chr1	205046000	205048000	0.321008	AST
chr1	20506000	20508000	chr1	20508000	20510000	0.342221	AST
chr1	20508000	20510000	chr1	20506000	20508000	0.342221	AST
chr1	205120000	205122000	chr1	205122000	205124000	0.318508	AST
chr1	205122000	205124000	chr1	205120000	205122000	0.318508	AST
chr1	205122000	205124000	chr1	205360000	205362000	0.265612	AST
chr1	205122000	205124000	chr1	205494000	205496000	0.398821	AST
chr1	205226000	205228000	chr1	205228000	205230000	0.314921	AST
chr1	205228000	205230000	chr1	205226000	205228000	0.314921	AST
chr1	205256000	205258000	chr1	205258000	205260000	0.322017	AST
chr1	205256000	205258000	chr1	205518000	205520000	0.387707	AST
chr1	205258000	205260000	chr1	205256000	205258000	0.322017	AST
chr1	205258000	205260000	chr1	205518000	205520000	0.318055	AST
chr1	205360000	205362000	chr1	205122000	205124000	0.265612	AST
chr1	205494000	205496000	chr1	205122000	205124000	0.398821	AST
chr1	205504000	205506000	chr1	205518000	205520000	0.385822	AST
chr1	205518000	205520000	chr1	205256000	205258000	0.387707	AST
chr1	205518000	205520000	chr1	205258000	205260000	0.318055	AST
chr1	205518000	205520000	chr1	205504000	205506000	0.385822	AST
chr1	205518000	205520000	chr1	205928000	205930000	0.373754	AST
chr1	20552000	20554000	chr1	20554000	20556000	0.367735	AST
chr1	20552000	20554000	chr1	20786000	20788000	0.296251	AST
chr1	20554000	20556000	chr1	20552000	20554000	0.367735	AST
chr1	205630000	205632000	chr1	205632000	205634000	0.395334	AST
chr1	205632000	205634000	chr1	205630000	205632000	0.395334	AST
chr1	205678000	205680000	chr1	205680000	205682000	0.269657	AST
chr1	205680000	205682000	chr1	205678000	205680000	0.269657	AST
chr1	205782000	205784000	chr1	205950000	205952000	0.283831	AST
chr1	205928000	205930000	chr1	205518000	205520000	0.373754	AST
chr1	205950000	205952000	chr1	205782000	205784000	0.283831	AST
chr1	20632000	20634000	chr1	20634000	20636000	0.271614	AST
chr1	20634000	20636000	chr1	20632000	20634000	0.271614	AST
chr1	207052000	207054000	chr1	207064000	207066000	0.287942	AST
chr1	207064000	207066000	chr1	207052000	207054000	0.287942	AST
chr1	207750000	207752000	chr1	207752000	207754000	0.56801	AST
chr1	207752000	207754000	chr1	207750000	207752000	0.56801	AST
chr1	207824000	207826000	chr1	208248000	208250000	0.271415	AST
chr1	207830000	207832000	chr1	207844000	207846000	0.426298	AST
chr1	207844000	207846000	chr1	207830000	207832000	0.426298	AST
chr1	20786000	20788000	chr1	20552000	20554000	0.296251	AST
chr1	208020000	208022000	chr1	208022000	208024000	0.288493	AST
chr1	208022000	208024000	chr1	208020000	208022000	0.288493	AST
chr1	208024000	208026000	chr1	208046000	208048000	0.261484	AST
chr1	208024000	208026000	chr1	208248000	208250000	0.476576	AST
chr1	208046000	208048000	chr1	208024000	208026000	0.261484	AST
chr1	208046000	208048000	chr1	208248000	208250000	0.304776	AST
chr1	208064000	208066000	chr1	208066000	208068000	0.366988	AST
chr1	208066000	208068000	chr1	208064000	208066000	0.366988	AST
chr1	208080000	208082000	chr1	208082000	208084000	0.262305	AST
chr1	208082000	208084000	chr1	208080000	208082000	0.262305	AST
chr1	208100000	208102000	chr1	208102000	208104000	0.364137	AST
chr1	208102000	208104000	chr1	208100000	208102000	0.364137	AST
chr1	208202000	208204000	chr1	208204000	208206000	0.453071	AST
chr1	208204000	208206000	chr1	208202000	208204000	0.453071	AST
chr1	208232000	208234000	chr1	208234000	208236000	0.329836	AST
chr1	208234000	208236000	chr1	208232000	208234000	0.329836	AST
chr1	208248000	208250000	chr1	207824000	207826000	0.271415	AST
chr1	208248000	208250000	chr1	208024000	208026000	0.476576	AST
chr1	208248000	208250000	chr1	208046000	208048000	0.304776	AST
chr1	209584000	209586000	chr1	209586000	209588000	0.315403	AST
chr1	209584000	209586000	chr1	209674000	209676000	0.270139	AST
chr1	209586000	209588000	chr1	209584000	209586000	0.315403	AST
chr1	209626000	209628000	chr1	209628000	209630000	0.301097	AST
chr1	209628000	209630000	chr1	209626000	209628000	0.301097	AST
chr1	209640000	209642000	chr1	209642000	209644000	0.548158	AST
chr1	209642000	209644000	chr1	209640000	209642000	0.548158	AST
chr1	209642000	209644000	chr1	209844000	209846000	0.303203	AST
chr1	209674000	209676000	chr1	209584000	209586000	0.270139	AST
chr1	209746000	209748000	chr1	209748000	209750000	0.323722	AST
chr1	209748000	209750000	chr1	209746000	209748000	0.323722	AST
chr1	209844000	209846000	chr1	209642000	209644000	0.303203	AST
chr1	209936000	209938000	chr1	209938000	209940000	0.264775	AST
chr1	209938000	209940000	chr1	209936000	209938000	0.264775	AST
chr1	211132000	211134000	chr1	211134000	211136000	0.251011	AST
chr1	211134000	211136000	chr1	211132000	211134000	0.251011	AST
chr1	211576000	211578000	chr1	211578000	211580000	0.262118	AST
chr1	211578000	211580000	chr1	211576000	211578000	0.262118	AST
chr1	212458000	212460000	chr1	212460000	212462000	0.346408	AST
chr1	212460000	212462000	chr1	212458000	212460000	0.346408	AST
chr1	21254000	21256000	chr1	21318000	21320000	0.334474	AST
chr1	21262000	21264000	chr1	21318000	21320000	0.283201	AST
chr1	212790000	212792000	chr1	212792000	212794000	0.283787	AST
chr1	212792000	212794000	chr1	212790000	212792000	0.283787	AST
chr1	212856000	212858000	chr1	212858000	212860000	0.268479	AST
chr1	212858000	212860000	chr1	212856000	212858000	0.268479	AST
chr1	21310000	21312000	chr1	21316000	21318000	0.276053	AST
chr1	21316000	21318000	chr1	21310000	21312000	0.276053	AST
chr1	21316000	21318000	chr1	21318000	21320000	0.453464	AST
chr1	21316000	21318000	chr1	21326000	21328000	0.366026	AST
chr1	21316000	21318000	chr1	21334000	21336000	0.263702	AST
chr1	21316000	21318000	chr1	21546000	21548000	0.383037	AST
chr1	21316000	21318000	chr1	21548000	21550000	0.533127	AST
chr1	21316000	21318000	chr1	21662000	21664000	0.514958	AST
chr1	21318000	21320000	chr1	21254000	21256000	0.334474	AST
chr1	21318000	21320000	chr1	21262000	21264000	0.283201	AST
chr1	21318000	21320000	chr1	21316000	21318000	0.453464	AST
chr1	21318000	21320000	chr1	21324000	21326000	0.27383	AST
chr1	21318000	21320000	chr1	21326000	21328000	0.461891	AST
chr1	21318000	21320000	chr1	21334000	21336000	0.278506	AST
chr1	21318000	21320000	chr1	21336000	21338000	0.31227	AST
chr1	21318000	21320000	chr1	21548000	21550000	0.316211	AST
chr1	21318000	21320000	chr1	21662000	21664000	0.343842	AST
chr1	21324000	21326000	chr1	21318000	21320000	0.27383	AST
chr1	21324000	21326000	chr1	21326000	21328000	0.363845	AST
chr1	21326000	21328000	chr1	21316000	21318000	0.366026	AST
chr1	21326000	21328000	chr1	21318000	21320000	0.461891	AST
chr1	21326000	21328000	chr1	21324000	21326000	0.363845	AST
chr1	21326000	21328000	chr1	21548000	21550000	0.28957	AST
chr1	21326000	21328000	chr1	21662000	21664000	0.325934	AST
chr1	21334000	21336000	chr1	21316000	21318000	0.263702	AST
chr1	21334000	21336000	chr1	21318000	21320000	0.278506	AST
chr1	21334000	21336000	chr1	21336000	21338000	0.490408	AST
chr1	21336000	21338000	chr1	21318000	21320000	0.31227	AST
chr1	21336000	21338000	chr1	21334000	21336000	0.490408	AST
chr1	213724000	213726000	chr1	213934000	213936000	0.338155	AST
chr1	213724000	213726000	chr1	213988000	213990000	0.286397	AST
chr1	213934000	213936000	chr1	213724000	213726000	0.338155	AST
chr1	213986000	213988000	chr1	213988000	213990000	0.487783	AST
chr1	213988000	213990000	chr1	213724000	213726000	0.286397	AST
chr1	213988000	213990000	chr1	213986000	213988000	0.487783	AST
chr1	213988000	213990000	chr1	213990000	213992000	0.260077	AST
chr1	213990000	213992000	chr1	213988000	213990000	0.260077	AST
chr1	21438000	21440000	chr1	21440000	21442000	0.377795	AST
chr1	21440000	21442000	chr1	21438000	21440000	0.377795	AST
chr1	21546000	21548000	chr1	21316000	21318000	0.383037	AST
chr1	21546000	21548000	chr1	21548000	21550000	0.66394	AST
chr1	21546000	21548000	chr1	21662000	21664000	0.490387	AST
chr1	21548000	21550000	chr1	21316000	21318000	0.533127	AST
chr1	21548000	21550000	chr1	21318000	21320000	0.316211	AST
chr1	21548000	21550000	chr1	21326000	21328000	0.28957	AST
chr1	21548000	21550000	chr1	21546000	21548000	0.66394	AST
chr1	21548000	21550000	chr1	21574000	21576000	0.312737	AST
chr1	21548000	21550000	chr1	21662000	21664000	0.616207	AST
chr1	215566000	215568000	chr1	215568000	215570000	0.262576	AST
chr1	215568000	215570000	chr1	215566000	215568000	0.262576	AST
chr1	21574000	21576000	chr1	21548000	21550000	0.312737	AST
chr1	21650000	21652000	chr1	21652000	21654000	0.30369	AST
chr1	21652000	21654000	chr1	21650000	21652000	0.30369	AST
chr1	21652000	21654000	chr1	21654000	21656000	0.392882	AST
chr1	21654000	21656000	chr1	21652000	21654000	0.392882	AST
chr1	21662000	21664000	chr1	21316000	21318000	0.514958	AST
chr1	21662000	21664000	chr1	21318000	21320000	0.343842	AST
chr1	21662000	21664000	chr1	21326000	21328000	0.325934	AST
chr1	21662000	21664000	chr1	21546000	21548000	0.490387	AST
chr1	21662000	21664000	chr1	21548000	21550000	0.616207	AST
chr1	216804000	216806000	chr1	217088000	217090000	0.343327	AST
chr1	216910000	216912000	chr1	216944000	216946000	0.363404	AST
chr1	216910000	216912000	chr1	217088000	217090000	0.436186	AST
chr1	216926000	216928000	chr1	217088000	217090000	0.284909	AST
chr1	216944000	216946000	chr1	216910000	216912000	0.363404	AST
chr1	216944000	216946000	chr1	217088000	217090000	0.39887	AST
chr1	217076000	217078000	chr1	217078000	217080000	0.44624	AST
chr1	217076000	217078000	chr1	217088000	217090000	0.508248	AST
chr1	217078000	217080000	chr1	217076000	217078000	0.44624	AST
chr1	217078000	217080000	chr1	217088000	217090000	0.486792	AST
chr1	217088000	217090000	chr1	216804000	216806000	0.343327	AST
chr1	217088000	217090000	chr1	216910000	216912000	0.436186	AST
chr1	217088000	217090000	chr1	216926000	216928000	0.284909	AST
chr1	217088000	217090000	chr1	216944000	216946000	0.39887	AST
chr1	217088000	217090000	chr1	217076000	217078000	0.508248	AST
chr1	217088000	217090000	chr1	217078000	217080000	0.486792	AST
chr1	217088000	217090000	chr1	217090000	217092000	0.28648	AST
chr1	217088000	217090000	chr1	217134000	217136000	0.308699	AST
chr1	217090000	217092000	chr1	217088000	217090000	0.28648	AST
chr1	217134000	217136000	chr1	217088000	217090000	0.308699	AST
chr1	218344000	218346000	chr1	218346000	218348000	0.350833	AST
chr1	218346000	218348000	chr1	218344000	218346000	0.350833	AST
chr1	218346000	218348000	chr1	218348000	218350000	0.330636	AST
chr1	218348000	218350000	chr1	218346000	218348000	0.330636	AST
chr1	218460000	218462000	chr1	218664000	218666000	0.28284	AST
chr1	218664000	218666000	chr1	218460000	218462000	0.28284	AST
chr1	219172000	219174000	chr1	219174000	219176000	0.329784	AST
chr1	219174000	219176000	chr1	219172000	219174000	0.329784	AST
chr1	2204000	2206000	chr1	2322000	2324000	0.278597	AST
chr1	220526000	220528000	chr1	220528000	220530000	0.58486	AST
chr1	220528000	220530000	chr1	220526000	220528000	0.58486	AST
chr1	2212000	2214000	chr1	2214000	2216000	0.320699	AST
chr1	2212000	2214000	chr1	2322000	2324000	0.272369	AST
chr1	2214000	2216000	chr1	2212000	2214000	0.320699	AST
chr1	2214000	2216000	chr1	2322000	2324000	0.269213	AST
chr1	221740000	221742000	chr1	221742000	221744000	0.316742	AST
chr1	221742000	221744000	chr1	221740000	221742000	0.316742	AST
chr1	222588000	222590000	chr1	222590000	222592000	0.32244	AST
chr1	222590000	222592000	chr1	222588000	222590000	0.32244	AST
chr1	2226000	2228000	chr1	2228000	2230000	0.446182	AST
chr1	2226000	2228000	chr1	2230000	2232000	0.433166	AST
chr1	2226000	2228000	chr1	2246000	2248000	0.304692	AST
chr1	2226000	2228000	chr1	2248000	2250000	0.376984	AST
chr1	2226000	2228000	chr1	2322000	2324000	0.537576	AST
chr1	2226000	2228000	chr1	2390000	2392000	0.251571	AST
chr1	222642000	222644000	chr1	222644000	222646000	0.359244	AST
chr1	222644000	222646000	chr1	222642000	222644000	0.359244	AST
chr1	2228000	2230000	chr1	2226000	2228000	0.446182	AST
chr1	2228000	2230000	chr1	2248000	2250000	0.280437	AST
chr1	2228000	2230000	chr1	2322000	2324000	0.377486	AST
chr1	2230000	2232000	chr1	2226000	2228000	0.433166	AST
chr1	2230000	2232000	chr1	2246000	2248000	0.26142	AST
chr1	2230000	2232000	chr1	2248000	2250000	0.373795	AST
chr1	2230000	2232000	chr1	2322000	2324000	0.464302	AST
chr1	2232000	2234000	chr1	2234000	2236000	0.300338	AST
chr1	2234000	2236000	chr1	2232000	2234000	0.300338	AST
chr1	223796000	223798000	chr1	223802000	223804000	0.251834	AST
chr1	223796000	223798000	chr1	223844000	223846000	0.265678	AST
chr1	223802000	223804000	chr1	223796000	223798000	0.251834	AST
chr1	223844000	223846000	chr1	223796000	223798000	0.265678	AST
chr1	223844000	223846000	chr1	223846000	223848000	0.375683	AST
chr1	223846000	223848000	chr1	223844000	223846000	0.375683	AST
chr1	2240000	2242000	chr1	2322000	2324000	0.262938	AST
chr1	224356000	224358000	chr1	224502000	224504000	0.250856	AST
chr1	224502000	224504000	chr1	224356000	224358000	0.250856	AST
chr1	2246000	2248000	chr1	2226000	2228000	0.304692	AST
chr1	2246000	2248000	chr1	2230000	2232000	0.26142	AST
chr1	2246000	2248000	chr1	2248000	2250000	0.578473	AST
chr1	2246000	2248000	chr1	2322000	2324000	0.463294	AST
chr1	2248000	2250000	chr1	2226000	2228000	0.376984	AST
chr1	2248000	2250000	chr1	2228000	2230000	0.280437	AST
chr1	2248000	2250000	chr1	2230000	2232000	0.373795	AST
chr1	2248000	2250000	chr1	2246000	2248000	0.578473	AST
chr1	2248000	2250000	chr1	2322000	2324000	0.556256	AST
chr1	2248000	2250000	chr1	2438000	2440000	0.296773	AST
chr1	225426000	225428000	chr1	225428000	225430000	0.295203	AST
chr1	225428000	225430000	chr1	225426000	225428000	0.295203	AST
chr1	225808000	225810000	chr1	225810000	225812000	0.288734	AST
chr1	225810000	225812000	chr1	225808000	225810000	0.288734	AST
chr1	225816000	225818000	chr1	225834000	225836000	0.385308	AST
chr1	225816000	225818000	chr1	225870000	225872000	0.262084	AST
chr1	225834000	225836000	chr1	225816000	225818000	0.385308	AST
chr1	225870000	225872000	chr1	225816000	225818000	0.262084	AST
chr1	225878000	225880000	chr1	225880000	225882000	0.292655	AST
chr1	225880000	225882000	chr1	225878000	225880000	0.292655	AST
chr1	225880000	225882000	chr1	225882000	225884000	0.274371	AST
chr1	225882000	225884000	chr1	225880000	225882000	0.274371	AST
chr1	225924000	225926000	chr1	225998000	226000000	0.320614	AST
chr1	225998000	226000000	chr1	225924000	225926000	0.320614	AST
chr1	226108000	226110000	chr1	226110000	226112000	0.340432	AST
chr1	226110000	226112000	chr1	226108000	226110000	0.340432	AST
chr1	226406000	226408000	chr1	226408000	226410000	0.296571	AST
chr1	226408000	226410000	chr1	226406000	226408000	0.296571	AST
chr1	226498000	226500000	chr1	226548000	226550000	0.479792	AST
chr1	226498000	226500000	chr1	226550000	226552000	0.55113	AST
chr1	226498000	226500000	chr1	226638000	226640000	0.25969	AST
chr1	226498000	226500000	chr1	226656000	226658000	0.362414	AST
chr1	226498000	226500000	chr1	226658000	226660000	0.713926	AST
chr1	226548000	226550000	chr1	226498000	226500000	0.479792	AST
chr1	226548000	226550000	chr1	226550000	226552000	0.606129	AST
chr1	226548000	226550000	chr1	226638000	226640000	0.370528	AST
chr1	226548000	226550000	chr1	226656000	226658000	0.272365	AST
chr1	226548000	226550000	chr1	226658000	226660000	0.47759	AST
chr1	226548000	226550000	chr1	226660000	226662000	0.3036	AST
chr1	226548000	226550000	chr1	226722000	226724000	0.357693	AST
chr1	226548000	226550000	chr1	226810000	226812000	0.454108	AST
chr1	226550000	226552000	chr1	226498000	226500000	0.55113	AST
chr1	226550000	226552000	chr1	226548000	226550000	0.606129	AST
chr1	226550000	226552000	chr1	226638000	226640000	0.314993	AST
chr1	226550000	226552000	chr1	226656000	226658000	0.274304	AST
chr1	226550000	226552000	chr1	226658000	226660000	0.501836	AST
chr1	226550000	226552000	chr1	226722000	226724000	0.302667	AST
chr1	226550000	226552000	chr1	226810000	226812000	0.468803	AST
[truncated: 40,267 more rows]

## Sheet: SuppTable_2.xlsx_CXEX_cicero_co
chr_1	start_1	end_1	chr_2	start_2	end_2	coAcc_score	celltype
chr1	1000000	1002000	chr1	998000	1000000	0.304698	CXEX
chr1	100132000	100134000	chr1	100462000	100464000	0.420492	CXEX
chr1	100132000	100134000	chr1	100464000	100466000	0.473818	CXEX
chr1	100248000	100250000	chr1	100250000	100252000	0.339592	CXEX
chr1	100250000	100252000	chr1	100248000	100250000	0.339592	CXEX
chr1	100264000	100266000	chr1	100266000	100268000	0.321736	CXEX
chr1	100266000	100268000	chr1	100264000	100266000	0.321736	CXEX
chr1	10032000	10034000	chr1	9822000	9824000	0.258148	CXEX
chr1	10032000	10034000	chr1	9844000	9846000	0.28263	CXEX
chr1	100462000	100464000	chr1	100132000	100134000	0.420492	CXEX
chr1	100462000	100464000	chr1	100464000	100466000	0.60472	CXEX
chr1	100462000	100464000	chr1	100538000	100540000	0.384404	CXEX
chr1	100464000	100466000	chr1	100132000	100134000	0.473818	CXEX
chr1	100464000	100466000	chr1	100462000	100464000	0.60472	CXEX
chr1	100464000	100466000	chr1	100538000	100540000	0.541292	CXEX
chr1	100538000	100540000	chr1	100462000	100464000	0.384404	CXEX
chr1	100538000	100540000	chr1	100464000	100466000	0.541292	CXEX
chr1	100538000	100540000	chr1	100794000	100796000	0.678188	CXEX
chr1	100538000	100540000	chr1	100894000	100896000	0.390617	CXEX
chr1	100794000	100796000	chr1	100538000	100540000	0.678188	CXEX
chr1	100794000	100796000	chr1	100894000	100896000	0.44107	CXEX
chr1	100794000	100796000	chr1	101204000	101206000	0.367066	CXEX
chr1	100794000	100796000	chr1	101208000	101210000	0.349075	CXEX
chr1	100894000	100896000	chr1	100538000	100540000	0.390617	CXEX
chr1	100894000	100896000	chr1	100794000	100796000	0.44107	CXEX
chr1	100894000	100896000	chr1	100896000	100898000	0.351019	CXEX
chr1	100894000	100896000	chr1	101024000	101026000	0.259614	CXEX
chr1	100896000	100898000	chr1	100894000	100896000	0.351019	CXEX
chr1	101024000	101026000	chr1	100894000	100896000	0.259614	CXEX
chr1	101024000	101026000	chr1	101026000	101028000	0.43486	CXEX
chr1	101026000	101028000	chr1	101024000	101026000	0.43486	CXEX
chr1	10108000	10110000	chr1	9844000	9846000	0.380948	CXEX
chr1	10108000	10110000	chr1	9852000	9854000	0.334799	CXEX
chr1	101204000	101206000	chr1	100794000	100796000	0.367066	CXEX
chr1	101204000	101206000	chr1	101208000	101210000	0.302126	CXEX
chr1	101208000	101210000	chr1	100794000	100796000	0.349075	CXEX
chr1	101208000	101210000	chr1	101204000	101206000	0.302126	CXEX
chr1	10132000	10134000	chr1	9844000	9846000	0.39921	CXEX
chr1	10132000	10134000	chr1	9852000	9854000	0.32343	CXEX
chr1	10208000	10210000	chr1	10210000	10212000	0.289473	CXEX
chr1	10210000	10212000	chr1	9844000	9846000	0.274936	CXEX
chr1	10210000	10212000	chr1	9852000	9854000	0.272485	CXEX
chr1	10210000	10212000	chr1	10208000	10210000	0.289473	CXEX
chr1	1030000	1032000	chr1	1032000	1034000	0.270754	CXEX
chr1	103106000	103108000	chr1	103108000	103110000	0.393992	CXEX
chr1	103108000	103110000	chr1	103106000	103108000	0.393992	CXEX
chr1	1032000	1034000	chr1	1030000	1032000	0.270754	CXEX
chr1	1032000	1034000	chr1	1034000	1036000	0.303021	CXEX
chr1	1032000	1034000	chr1	1116000	1118000	0.272664	CXEX
chr1	1032000	1034000	chr1	1304000	1306000	0.295935	CXEX
chr1	1032000	1034000	chr1	1306000	1308000	0.252804	CXEX
chr1	1034000	1036000	chr1	1032000	1034000	0.303021	CXEX
chr1	103524000	103526000	chr1	103526000	103528000	0.315716	CXEX
chr1	103526000	103528000	chr1	103524000	103526000	0.315716	CXEX
chr1	107138000	107140000	chr1	107140000	107142000	0.298666	CXEX
chr1	107140000	107142000	chr1	107138000	107140000	0.298666	CXEX
chr1	107140000	107142000	chr1	107142000	107144000	0.251005	CXEX
chr1	107142000	107144000	chr1	107140000	107142000	0.251005	CXEX
chr1	108558000	108560000	chr1	108560000	108562000	0.434104	CXEX
chr1	108560000	108562000	chr1	108558000	108560000	0.434104	CXEX
chr1	108716000	108718000	chr1	108718000	108720000	0.307405	CXEX
chr1	108718000	108720000	chr1	108716000	108718000	0.307405	CXEX
chr1	108816000	108818000	chr1	109228000	109230000	0.328657	CXEX
chr1	108830000	108832000	chr1	109240000	109242000	0.286618	CXEX
chr1	109040000	109042000	chr1	109042000	109044000	0.364389	CXEX
chr1	109042000	109044000	chr1	109040000	109042000	0.364389	CXEX
chr1	109074000	109076000	chr1	109076000	109078000	0.447895	CXEX
chr1	109076000	109078000	chr1	109074000	109076000	0.447895	CXEX
chr1	109112000	109114000	chr1	109114000	109116000	0.359429	CXEX
chr1	109114000	109116000	chr1	109112000	109114000	0.359429	CXEX
chr1	109132000	109134000	chr1	109134000	109136000	0.377875	CXEX
chr1	109134000	109136000	chr1	109132000	109134000	0.377875	CXEX
chr1	109212000	109214000	chr1	109214000	109216000	0.325399	CXEX
chr1	109214000	109216000	chr1	109212000	109214000	0.325399	CXEX
chr1	109228000	109230000	chr1	108816000	108818000	0.328657	CXEX
chr1	109228000	109230000	chr1	109254000	109256000	0.350695	CXEX
chr1	109228000	109230000	chr1	109256000	109258000	0.295668	CXEX
chr1	109228000	109230000	chr1	109280000	109282000	0.265082	CXEX
chr1	109228000	109230000	chr1	109282000	109284000	0.307628	CXEX
chr1	109228000	109230000	chr1	109284000	109286000	0.424891	CXEX
chr1	109228000	109230000	chr1	109304000	109306000	0.521228	CXEX
chr1	109228000	109230000	chr1	109312000	109314000	0.264817	CXEX
chr1	109228000	109230000	chr1	109322000	109324000	0.312151	CXEX
chr1	109228000	109230000	chr1	109326000	109328000	0.433318	CXEX
chr1	109228000	109230000	chr1	109482000	109484000	0.265179	CXEX
chr1	109228000	109230000	chr1	109498000	109500000	0.344278	CXEX
chr1	109240000	109242000	chr1	108830000	108832000	0.286618	CXEX
chr1	109240000	109242000	chr1	109242000	109244000	0.287584	CXEX
chr1	109240000	109242000	chr1	109248000	109250000	0.271077	CXEX
chr1	109240000	109242000	chr1	109252000	109254000	0.283659	CXEX
chr1	109240000	109242000	chr1	109260000	109262000	0.302024	CXEX
chr1	109242000	109244000	chr1	109240000	109242000	0.287584	CXEX
chr1	109248000	109250000	chr1	109240000	109242000	0.271077	CXEX
chr1	109252000	109254000	chr1	109240000	109242000	0.283659	CXEX
chr1	109254000	109256000	chr1	109228000	109230000	0.350695	CXEX
chr1	109254000	109256000	chr1	109256000	109258000	0.327932	CXEX
chr1	109254000	109256000	chr1	109282000	109284000	0.330888	CXEX
chr1	109254000	109256000	chr1	109284000	109286000	0.255533	CXEX
chr1	109254000	109256000	chr1	109304000	109306000	0.346186	CXEX
chr1	109254000	109256000	chr1	109322000	109324000	0.257066	CXEX
chr1	109254000	109256000	chr1	109326000	109328000	0.278765	CXEX
chr1	109254000	109256000	chr1	109498000	109500000	0.271376	CXEX
chr1	109254000	109256000	chr1	109536000	109538000	0.264176	CXEX
chr1	109254000	109256000	chr1	109620000	109622000	0.296045	CXEX
chr1	109256000	109258000	chr1	109228000	109230000	0.295668	CXEX
chr1	109256000	109258000	chr1	109254000	109256000	0.327932	CXEX
chr1	109256000	109258000	chr1	109284000	109286000	0.257935	CXEX
chr1	109256000	109258000	chr1	109304000	109306000	0.306375	CXEX
chr1	109256000	109258000	chr1	109322000	109324000	0.259746	CXEX
chr1	109256000	109258000	chr1	109482000	109484000	0.278753	CXEX
chr1	109256000	109258000	chr1	109498000	109500000	0.26349	CXEX
chr1	109256000	109258000	chr1	109536000	109538000	0.293749	CXEX
chr1	109260000	109262000	chr1	109240000	109242000	0.302024	CXEX
chr1	109280000	109282000	chr1	109228000	109230000	0.265082	CXEX
chr1	109282000	109284000	chr1	109228000	109230000	0.307628	CXEX
chr1	109282000	109284000	chr1	109254000	109256000	0.330888	CXEX
chr1	109282000	109284000	chr1	109284000	109286000	0.328607	CXEX
chr1	109282000	109284000	chr1	109304000	109306000	0.311158	CXEX
chr1	109282000	109284000	chr1	109312000	109314000	0.268559	CXEX
chr1	109282000	109284000	chr1	109322000	109324000	0.260183	CXEX
chr1	109282000	109284000	chr1	109326000	109328000	0.291306	CXEX
chr1	109282000	109284000	chr1	109498000	109500000	0.280678	CXEX
chr1	109282000	109284000	chr1	109536000	109538000	0.317387	CXEX
chr1	109282000	109284000	chr1	109620000	109622000	0.297664	CXEX
chr1	109284000	109286000	chr1	109228000	109230000	0.424891	CXEX
chr1	109284000	109286000	chr1	109254000	109256000	0.255533	CXEX
chr1	109284000	109286000	chr1	109256000	109258000	0.257935	CXEX
chr1	109284000	109286000	chr1	109282000	109284000	0.328607	CXEX
chr1	109284000	109286000	chr1	109304000	109306000	0.448941	CXEX
chr1	109284000	109286000	chr1	109322000	109324000	0.255469	CXEX
chr1	109284000	109286000	chr1	109326000	109328000	0.361635	CXEX
chr1	109284000	109286000	chr1	109498000	109500000	0.335641	CXEX
chr1	109284000	109286000	chr1	109536000	109538000	0.325564	CXEX
chr1	109284000	109286000	chr1	109620000	109622000	0.290587	CXEX
chr1	109304000	109306000	chr1	109228000	109230000	0.521228	CXEX
chr1	109304000	109306000	chr1	109254000	109256000	0.346186	CXEX
chr1	109304000	109306000	chr1	109256000	109258000	0.306375	CXEX
chr1	109304000	109306000	chr1	109282000	109284000	0.311158	CXEX
chr1	109304000	109306000	chr1	109284000	109286000	0.448941	CXEX
chr1	109304000	109306000	chr1	109312000	109314000	0.289773	CXEX
chr1	109304000	109306000	chr1	109322000	109324000	0.363416	CXEX
chr1	109304000	109306000	chr1	109326000	109328000	0.477076	CXEX
chr1	109304000	109306000	chr1	109482000	109484000	0.292594	CXEX
chr1	109304000	109306000	chr1	109498000	109500000	0.405573	CXEX
chr1	109304000	109306000	chr1	109536000	109538000	0.421821	CXEX
chr1	109304000	109306000	chr1	109620000	109622000	0.378904	CXEX
chr1	109312000	109314000	chr1	109228000	109230000	0.264817	CXEX
chr1	109312000	109314000	chr1	109282000	109284000	0.268559	CXEX
chr1	109312000	109314000	chr1	109304000	109306000	0.289773	CXEX
chr1	109312000	109314000	chr1	109326000	109328000	0.292472	CXEX
chr1	109312000	109314000	chr1	109498000	109500000	0.27595	CXEX
chr1	109312000	109314000	chr1	109536000	109538000	0.270626	CXEX
chr1	109322000	109324000	chr1	109228000	109230000	0.312151	CXEX
chr1	109322000	109324000	chr1	109254000	109256000	0.257066	CXEX
chr1	109322000	109324000	chr1	109256000	109258000	0.259746	CXEX
chr1	109322000	109324000	chr1	109282000	109284000	0.260183	CXEX
chr1	109322000	109324000	chr1	109284000	109286000	0.255469	CXEX
chr1	109322000	109324000	chr1	109304000	109306000	0.363416	CXEX
chr1	109322000	109324000	chr1	109326000	109328000	0.344681	CXEX
chr1	109322000	109324000	chr1	109498000	109500000	0.357902	CXEX
chr1	109322000	109324000	chr1	109536000	109538000	0.285575	CXEX
chr1	109322000	109324000	chr1	109620000	109622000	0.374614	CXEX
chr1	109326000	109328000	chr1	109228000	109230000	0.433318	CXEX
chr1	109326000	109328000	chr1	109254000	109256000	0.278765	CXEX
chr1	109326000	109328000	chr1	109282000	109284000	0.291306	CXEX
chr1	109326000	109328000	chr1	109284000	109286000	0.361635	CXEX
chr1	109326000	109328000	chr1	109304000	109306000	0.477076	CXEX
chr1	109326000	109328000	chr1	109312000	109314000	0.292472	CXEX
chr1	109326000	109328000	chr1	109322000	109324000	0.344681	CXEX
chr1	109326000	109328000	chr1	109498000	109500000	0.34937	CXEX
chr1	109326000	109328000	chr1	109536000	109538000	0.384425	CXEX
chr1	109326000	109328000	chr1	109620000	109622000	0.313373	CXEX
chr1	109396000	109398000	chr1	109398000	109400000	0.394956	CXEX
chr1	109398000	109400000	chr1	109396000	109398000	0.394956	CXEX
chr1	109426000	109428000	chr1	109498000	109500000	0.26409	CXEX
chr1	109482000	109484000	chr1	109228000	109230000	0.265179	CXEX
chr1	109482000	109484000	chr1	109256000	109258000	0.278753	CXEX
chr1	109482000	109484000	chr1	109304000	109306000	0.292594	CXEX
chr1	109482000	109484000	chr1	109484000	109486000	0.386406	CXEX
chr1	109482000	109484000	chr1	109498000	109500000	0.273747	CXEX
chr1	109482000	109484000	chr1	109536000	109538000	0.346118	CXEX
chr1	109482000	109484000	chr1	109620000	109622000	0.325015	CXEX
chr1	109484000	109486000	chr1	109482000	109484000	0.386406	CXEX
chr1	109498000	109500000	chr1	109228000	109230000	0.344278	CXEX
chr1	109498000	109500000	chr1	109254000	109256000	0.271376	CXEX
chr1	109498000	109500000	chr1	109256000	109258000	0.26349	CXEX
chr1	109498000	109500000	chr1	109282000	109284000	0.280678	CXEX
chr1	109498000	109500000	chr1	109284000	109286000	0.335641	CXEX
chr1	109498000	109500000	chr1	109304000	109306000	0.405573	CXEX
chr1	109498000	109500000	chr1	109312000	109314000	0.27595	CXEX
chr1	109498000	109500000	chr1	109322000	109324000	0.357902	CXEX
chr1	109498000	109500000	chr1	109326000	109328000	0.34937	CXEX
chr1	109498000	109500000	chr1	109426000	109428000	0.26409	CXEX
chr1	109498000	109500000	chr1	109482000	109484000	0.273747	CXEX
chr1	109498000	109500000	chr1	109536000	109538000	0.348682	CXEX
chr1	109498000	109500000	chr1	109620000	109622000	0.287208	CXEX
chr1	109534000	109536000	chr1	109536000	109538000	0.399278	CXEX
chr1	109536000	109538000	chr1	109254000	109256000	0.264176	CXEX
chr1	109536000	109538000	chr1	109256000	109258000	0.293749	CXEX
chr1	109536000	109538000	chr1	109282000	109284000	0.317387	CXEX
chr1	109536000	109538000	chr1	109284000	109286000	0.325564	CXEX
chr1	109536000	109538000	chr1	109304000	109306000	0.421821	CXEX
chr1	109536000	109538000	chr1	109312000	109314000	0.270626	CXEX
chr1	109536000	109538000	chr1	109322000	109324000	0.285575	CXEX
chr1	109536000	109538000	chr1	109326000	109328000	0.384425	CXEX
chr1	109536000	109538000	chr1	109482000	109484000	0.346118	CXEX
chr1	109536000	109538000	chr1	109498000	109500000	0.348682	CXEX
chr1	109536000	109538000	chr1	109534000	109536000	0.399278	CXEX
chr1	109536000	109538000	chr1	109620000	109622000	0.371337	CXEX
chr1	109536000	109538000	chr1	109864000	109866000	0.366587	CXEX
chr1	109536000	109538000	chr1	109890000	109892000	0.380614	CXEX
chr1	109538000	109540000	chr1	109540000	109542000	0.343294	CXEX
chr1	109540000	109542000	chr1	109538000	109540000	0.343294	CXEX
chr1	109620000	109622000	chr1	109254000	109256000	0.296045	CXEX
chr1	109620000	109622000	chr1	109282000	109284000	0.297664	CXEX
chr1	109620000	109622000	chr1	109284000	109286000	0.290587	CXEX
chr1	109620000	109622000	chr1	109304000	109306000	0.378904	CXEX
chr1	109620000	109622000	chr1	109322000	109324000	0.374614	CXEX
chr1	109620000	109622000	chr1	109326000	109328000	0.313373	CXEX
chr1	109620000	109622000	chr1	109482000	109484000	0.325015	CXEX
chr1	109620000	109622000	chr1	109498000	109500000	0.287208	CXEX
chr1	109620000	109622000	chr1	109536000	109538000	0.371337	CXEX
chr1	109620000	109622000	chr1	109864000	109866000	0.280834	CXEX
chr1	109620000	109622000	chr1	109890000	109892000	0.316487	CXEX
chr1	10974000	10976000	chr1	11158000	11160000	0.256645	CXEX
chr1	109792000	109794000	chr1	110200000	110202000	0.320115	CXEX
chr1	109864000	109866000	chr1	109536000	109538000	0.366587	CXEX
chr1	109864000	109866000	chr1	109620000	109622000	0.280834	CXEX
chr1	109864000	109866000	chr1	109880000	109882000	0.266541	CXEX
chr1	109864000	109866000	chr1	109890000	109892000	0.345752	CXEX
chr1	109864000	109866000	chr1	110200000	110202000	0.494282	CXEX
chr1	109880000	109882000	chr1	109864000	109866000	0.266541	CXEX
chr1	109880000	109882000	chr1	109890000	109892000	0.270997	CXEX
chr1	109880000	109882000	chr1	110200000	110202000	0.400372	CXEX
chr1	109890000	109892000	chr1	109536000	109538000	0.380614	CXEX
chr1	109890000	109892000	chr1	109620000	109622000	0.316487	CXEX
chr1	109890000	109892000	chr1	109864000	109866000	0.345752	CXEX
chr1	109890000	109892000	chr1	109880000	109882000	0.270997	CXEX
chr1	109890000	109892000	chr1	110132000	110134000	0.256059	CXEX
chr1	109890000	109892000	chr1	110200000	110202000	0.532316	CXEX
chr1	110132000	110134000	chr1	109890000	109892000	0.256059	CXEX
chr1	110132000	110134000	chr1	110200000	110202000	0.325684	CXEX
chr1	110132000	110134000	chr1	110338000	110340000	0.300975	CXEX
chr1	110136000	110138000	chr1	110338000	110340000	0.299736	CXEX
chr1	110160000	110162000	chr1	110162000	110164000	0.396784	CXEX
chr1	110162000	110164000	chr1	110160000	110162000	0.396784	CXEX
chr1	110166000	110168000	chr1	110482000	110484000	0.261912	CXEX
chr1	110200000	110202000	chr1	109792000	109794000	0.320115	CXEX
chr1	110200000	110202000	chr1	109864000	109866000	0.494282	CXEX
chr1	110200000	110202000	chr1	109880000	109882000	0.400372	CXEX
chr1	110200000	110202000	chr1	109890000	109892000	0.532316	CXEX
chr1	110200000	110202000	chr1	110132000	110134000	0.325684	CXEX
chr1	110200000	110202000	chr1	110210000	110212000	0.280352	CXEX
chr1	110200000	110202000	chr1	110228000	110230000	0.304166	CXEX
chr1	110200000	110202000	chr1	110338000	110340000	0.619603	CXEX
chr1	110210000	110212000	chr1	110200000	110202000	0.280352	CXEX
chr1	110228000	110230000	chr1	110200000	110202000	0.304166	CXEX
chr1	110228000	110230000	chr1	110230000	110232000	0.282327	CXEX
chr1	110228000	110230000	chr1	110338000	110340000	0.381888	CXEX
chr1	110230000	110232000	chr1	110228000	110230000	0.282327	CXEX
chr1	110312000	110314000	chr1	110482000	110484000	0.255591	CXEX
chr1	110338000	110340000	chr1	110132000	110134000	0.300975	CXEX
chr1	110338000	110340000	chr1	110136000	110138000	0.299736	CXEX
chr1	110338000	110340000	chr1	110200000	110202000	0.619603	CXEX
chr1	110338000	110340000	chr1	110228000	110230000	0.381888	CXEX
chr1	110338000	110340000	chr1	110406000	110408000	0.259789	CXEX
chr1	110338000	110340000	chr1	110672000	110674000	0.305021	CXEX
chr1	110338000	110340000	chr1	110714000	110716000	0.38286	CXEX
chr1	110406000	110408000	chr1	110338000	110340000	0.259789	CXEX
chr1	110424000	110426000	chr1	110426000	110428000	0.373262	CXEX
chr1	110426000	110428000	chr1	110424000	110426000	0.373262	CXEX
chr1	110482000	110484000	chr1	110166000	110168000	0.261912	CXEX
chr1	110482000	110484000	chr1	110312000	110314000	0.255591	CXEX
chr1	110482000	110484000	chr1	110484000	110486000	0.330269	CXEX
chr1	110482000	110484000	chr1	110524000	110526000	0.275178	CXEX
chr1	110482000	110484000	chr1	110594000	110596000	0.3099	CXEX
chr1	110484000	110486000	chr1	110482000	110484000	0.330269	CXEX
chr1	110524000	110526000	chr1	110482000	110484000	0.275178	CXEX
chr1	110536000	110538000	chr1	110538000	110540000	0.270441	CXEX
chr1	110538000	110540000	chr1	110536000	110538000	0.270441	CXEX
chr1	110594000	110596000	chr1	110482000	110484000	0.3099	CXEX
chr1	110606000	110608000	chr1	110608000	110610000	0.290188	CXEX
chr1	110608000	110610000	chr1	110606000	110608000	0.290188	CXEX
chr1	110614000	110616000	chr1	110616000	110618000	0.332846	CXEX
chr1	110616000	110618000	chr1	110614000	110616000	0.332846	CXEX
chr1	110672000	110674000	chr1	110338000	110340000	0.305021	CXEX
chr1	110714000	110716000	chr1	110338000	110340000	0.38286	CXEX
chr1	110714000	110716000	chr1	110776000	110778000	0.334983	CXEX
chr1	110714000	110716000	chr1	110964000	110966000	0.283705	CXEX
chr1	110776000	110778000	chr1	110714000	110716000	0.334983	CXEX
chr1	110776000	110778000	chr1	110964000	110966000	0.349367	CXEX
chr1	110776000	110778000	chr1	111162000	111164000	0.292255	CXEX
chr1	110776000	110778000	chr1	111220000	111222000	0.404413	CXEX
chr1	110962000	110964000	chr1	110964000	110966000	0.440581	CXEX
chr1	110964000	110966000	chr1	110714000	110716000	0.283705	CXEX
chr1	110964000	110966000	chr1	110776000	110778000	0.349367	CXEX
chr1	110964000	110966000	chr1	110962000	110964000	0.440581	CXEX
chr1	110964000	110966000	chr1	111220000	111222000	0.289255	CXEX
chr1	11098000	11100000	chr1	11100000	11102000	0.360014	CXEX
chr1	11100000	11102000	chr1	11098000	11100000	0.360014	CXEX
chr1	111138000	111140000	chr1	111140000	111142000	0.392596	CXEX
chr1	111140000	111142000	chr1	111138000	111140000	0.392596	CXEX
chr1	111162000	111164000	chr1	110776000	110778000	0.292255	CXEX
chr1	111220000	111222000	chr1	110776000	110778000	0.404413	CXEX
chr1	111220000	111222000	chr1	110964000	110966000	0.289255	CXEX
chr1	11158000	11160000	chr1	10974000	10976000	0.256645	CXEX
chr1	111592000	111594000	chr1	111724000	111726000	0.450735	CXEX
chr1	111592000	111594000	chr1	111736000	111738000	0.446768	CXEX
chr1	111592000	111594000	chr1	111738000	111740000	0.496377	CXEX
chr1	111592000	111594000	chr1	111750000	111752000	0.439478	CXEX
chr1	111592000	111594000	chr1	111856000	111858000	0.313214	CXEX
chr1	111592000	111594000	chr1	111882000	111884000	0.55138	CXEX
chr1	111592000	111594000	chr1	111894000	111896000	0.401442	CXEX
chr1	111592000	111594000	chr1	111904000	111906000	0.36472	CXEX
chr1	1116000	1118000	chr1	1032000	1034000	0.272664	CXEX
chr1	111618000	111620000	chr1	111620000	111622000	0.326811	CXEX
chr1	111620000	111622000	chr1	111618000	111620000	0.326811	CXEX
chr1	111724000	111726000	chr1	111592000	111594000	0.450735	CXEX
chr1	111724000	111726000	chr1	111736000	111738000	0.425388	CXEX
chr1	111724000	111726000	chr1	111738000	111740000	0.39928	CXEX
chr1	111724000	111726000	chr1	111750000	111752000	0.332117	CXEX
chr1	111724000	111726000	chr1	111856000	111858000	0.335751	CXEX
chr1	111724000	111726000	chr1	111882000	111884000	0.422005	CXEX
chr1	111724000	111726000	chr1	111894000	111896000	0.348822	CXEX
chr1	111724000	111726000	chr1	111904000	111906000	0.290618	CXEX
chr1	111730000	111732000	chr1	111738000	111740000	0.270328	CXEX
chr1	111736000	111738000	chr1	111592000	111594000	0.446768	CXEX
chr1	111736000	111738000	chr1	111724000	111726000	0.425388	CXEX
chr1	111736000	111738000	chr1	111738000	111740000	0.585524	CXEX
chr1	111736000	111738000	chr1	111750000	111752000	0.449985	CXEX
chr1	111736000	111738000	chr1	111754000	111756000	0.298112	CXEX
chr1	111736000	111738000	chr1	111856000	111858000	0.313909	CXEX
chr1	111736000	111738000	chr1	111882000	111884000	0.400951	CXEX
chr1	111736000	111738000	chr1	111894000	111896000	0.358595	CXEX
chr1	111736000	111738000	chr1	111904000	111906000	0.388543	CXEX
chr1	111738000	111740000	chr1	111592000	111594000	0.496377	CXEX
chr1	111738000	111740000	chr1	111724000	111726000	0.39928	CXEX
chr1	111738000	111740000	chr1	111730000	111732000	0.270328	CXEX
chr1	111738000	111740000	chr1	111736000	111738000	0.585524	CXEX
chr1	111738000	111740000	chr1	111748000	111750000	0.274594	CXEX
chr1	111738000	111740000	chr1	111750000	111752000	0.49228	CXEX
chr1	111738000	111740000	chr1	111754000	111756000	0.362141	CXEX
chr1	111738000	111740000	chr1	111856000	111858000	0.37272	CXEX
chr1	111738000	111740000	chr1	111882000	111884000	0.474936	CXEX
chr1	111738000	111740000	chr1	111894000	111896000	0.446823	CXEX
chr1	111738000	111740000	chr1	111904000	111906000	0.425154	CXEX
chr1	111738000	111740000	chr1	111920000	111922000	0.311216	CXEX
chr1	111748000	111750000	chr1	111738000	111740000	0.274594	CXEX
chr1	111748000	111750000	chr1	111750000	111752000	0.290989	CXEX
chr1	111750000	111752000	chr1	111592000	111594000	0.439478	CXEX
chr1	111750000	111752000	chr1	111724000	111726000	0.332117	CXEX
chr1	111750000	111752000	chr1	111736000	111738000	0.449985	CXEX
chr1	111750000	111752000	chr1	111738000	111740000	0.49228	CXEX
chr1	111750000	111752000	chr1	111748000	111750000	0.290989	CXEX
chr1	111750000	111752000	chr1	111754000	111756000	0.288621	CXEX
chr1	111750000	111752000	chr1	111856000	111858000	0.296461	CXEX
chr1	111750000	111752000	chr1	111882000	111884000	0.385843	CXEX
chr1	111750000	111752000	chr1	111894000	111896000	0.373365	CXEX
chr1	111750000	111752000	chr1	111904000	111906000	0.374022	CXEX
chr1	111754000	111756000	chr1	111736000	111738000	0.298112	CXEX
chr1	111754000	111756000	chr1	111738000	111740000	0.362141	CXEX
chr1	111754000	111756000	chr1	111750000	111752000	0.288621	CXEX
chr1	111754000	111756000	chr1	111904000	111906000	0.278181	CXEX
chr1	111856000	111858000	chr1	111592000	111594000	0.313214	CXEX
chr1	111856000	111858000	chr1	111724000	111726000	0.335751	CXEX
chr1	111856000	111858000	chr1	111736000	111738000	0.313909	CXEX
chr1	111856000	111858000	chr1	111738000	111740000	0.37272	CXEX
chr1	111856000	111858000	chr1	111750000	111752000	0.296461	CXEX
chr1	111856000	111858000	chr1	111882000	111884000	0.311364	CXEX
chr1	111856000	111858000	chr1	111894000	111896000	0.325432	CXEX
chr1	111856000	111858000	chr1	111904000	111906000	0.304188	CXEX
chr1	111882000	111884000	chr1	111592000	111594000	0.55138	CXEX
chr1	111882000	111884000	chr1	111724000	111726000	0.422005	CXEX
chr1	111882000	111884000	chr1	111736000	111738000	0.400951	CXEX
chr1	111882000	111884000	chr1	111738000	111740000	0.474936	CXEX
chr1	111882000	111884000	chr1	111750000	111752000	0.385843	CXEX
chr1	111882000	111884000	chr1	111856000	111858000	0.311364	CXEX
chr1	111882000	111884000	chr1	111894000	111896000	0.450943	CXEX
chr1	111882000	111884000	chr1	111904000	111906000	0.418285	CXEX
chr1	111894000	111896000	chr1	111592000	111594000	0.401442	CXEX
chr1	111894000	111896000	chr1	111724000	111726000	0.348822	CXEX
chr1	111894000	111896000	chr1	111736000	111738000	0.358595	CXEX
chr1	111894000	111896000	chr1	111738000	111740000	0.446823	CXEX
chr1	111894000	111896000	chr1	111750000	111752000	0.373365	CXEX
chr1	111894000	111896000	chr1	111856000	111858000	0.325432	CXEX
chr1	111894000	111896000	chr1	111882000	111884000	0.450943	CXEX
chr1	111894000	111896000	chr1	111904000	111906000	0.350862	CXEX
chr1	111904000	111906000	chr1	111592000	111594000	0.36472	CXEX
chr1	111904000	111906000	chr1	111724000	111726000	0.290618	CXEX
chr1	111904000	111906000	chr1	111736000	111738000	0.388543	CXEX
chr1	111904000	111906000	chr1	111738000	111740000	0.425154	CXEX
chr1	111904000	111906000	chr1	111750000	111752000	0.374022	CXEX
chr1	111904000	111906000	chr1	111754000	111756000	0.278181	CXEX
chr1	111904000	111906000	chr1	111856000	111858000	0.304188	CXEX
chr1	111904000	111906000	chr1	111882000	111884000	0.418285	CXEX
chr1	111904000	111906000	chr1	111894000	111896000	0.350862	CXEX
chr1	111904000	111906000	chr1	111990000	111992000	0.258824	CXEX
chr1	111920000	111922000	chr1	111738000	111740000	0.311216	CXEX
chr1	111990000	111992000	chr1	111904000	111906000	0.258824	CXEX
chr1	112394000	112396000	chr1	112396000	112398000	0.284297	CXEX
chr1	112396000	112398000	chr1	112394000	112396000	0.284297	CXEX
chr1	112502000	112504000	chr1	112514000	112516000	0.259944	CXEX
chr1	112514000	112516000	chr1	112502000	112504000	0.259944	CXEX
chr1	112714000	112716000	chr1	112716000	112718000	0.284894	CXEX
chr1	112716000	112718000	chr1	112714000	112716000	0.284894	CXEX
chr1	112880000	112882000	chr1	112882000	112884000	0.252604	CXEX
chr1	112882000	112884000	chr1	112880000	112882000	0.252604	CXEX
chr1	113110000	113112000	chr1	113140000	113142000	0.258628	CXEX
chr1	113140000	113142000	chr1	113110000	113112000	0.258628	CXEX
chr1	11354000	11356000	chr1	11356000	11358000	0.494433	CXEX
chr1	11354000	11356000	chr1	11700000	11702000	0.376621	CXEX
chr1	11354000	11356000	chr1	11714000	11716000	0.303425	CXEX
chr1	11356000	11358000	chr1	11354000	11356000	0.494433	CXEX
chr1	11356000	11358000	chr1	11700000	11702000	0.399267	CXEX
chr1	11356000	11358000	chr1	11714000	11716000	0.379338	CXEX
chr1	113616000	113618000	chr1	113812000	113814000	0.280509	CXEX
chr1	113616000	113618000	chr1	113904000	113906000	0.256254	CXEX
chr1	113812000	113814000	chr1	113616000	113618000	0.280509	CXEX
chr1	113812000	113814000	chr1	113904000	113906000	0.436017	CXEX
chr1	113874000	113876000	chr1	113876000	113878000	0.256361	CXEX
chr1	113876000	113878000	chr1	113874000	113876000	0.256361	CXEX
chr1	113904000	113906000	chr1	113616000	113618000	0.256254	CXEX
chr1	113904000	113906000	chr1	113812000	113814000	0.436017	CXEX
chr1	114756000	114758000	chr1	114758000	114760000	0.430776	CXEX
chr1	114758000	114760000	chr1	114756000	114758000	0.430776	CXEX
chr1	115594000	115596000	chr1	115596000	115598000	0.348247	CXEX
chr1	115596000	115598000	chr1	115594000	115596000	0.348247	CXEX
chr1	115828000	115830000	chr1	115836000	115838000	0.260181	CXEX
chr1	115828000	115830000	chr1	115838000	115840000	0.397584	CXEX
chr1	115828000	115830000	chr1	115976000	115978000	0.295058	CXEX
chr1	115836000	115838000	chr1	115828000	115830000	0.260181	CXEX
chr1	115836000	115838000	chr1	115838000	115840000	0.642282	CXEX
chr1	115836000	115838000	chr1	115840000	115842000	0.26928	CXEX
chr1	115836000	115838000	chr1	115976000	115978000	0.288918	CXEX
chr1	115836000	115838000	chr1	116150000	116152000	0.398467	CXEX
chr1	115838000	115840000	chr1	115828000	115830000	0.397584	CXEX
chr1	115838000	115840000	chr1	115836000	115838000	0.642282	CXEX
chr1	115838000	115840000	chr1	115840000	115842000	0.416541	CXEX
chr1	115838000	115840000	chr1	115976000	115978000	0.403645	CXEX
chr1	115838000	115840000	chr1	116150000	116152000	0.515015	CXEX
chr1	115838000	115840000	chr1	116166000	116168000	0.314597	CXEX
chr1	115840000	115842000	chr1	115836000	115838000	0.26928	CXEX
chr1	115840000	115842000	chr1	115838000	115840000	0.416541	CXEX
chr1	115840000	115842000	chr1	116150000	116152000	0.252379	CXEX
chr1	115976000	115978000	chr1	115828000	115830000	0.295058	CXEX
chr1	115976000	115978000	chr1	115836000	115838000	0.288918	CXEX
chr1	115976000	115978000	chr1	115838000	115840000	0.403645	CXEX
chr1	115976000	115978000	chr1	116150000	116152000	0.325117	CXEX
chr1	115976000	115978000	chr1	116166000	116168000	0.320949	CXEX
chr1	115976000	115978000	chr1	116168000	116170000	0.27996	CXEX
chr1	116138000	116140000	chr1	116150000	116152000	0.28695	CXEX
chr1	116138000	116140000	chr1	116152000	116154000	0.290854	CXEX
chr1	116138000	116140000	chr1	116484000	116486000	0.28973	CXEX
chr1	116150000	116152000	chr1	115836000	115838000	0.398467	CXEX
chr1	116150000	116152000	chr1	115838000	115840000	0.515015	CXEX
chr1	116150000	116152000	chr1	115840000	115842000	0.252379	CXEX
chr1	116150000	116152000	chr1	115976000	115978000	0.325117	CXEX
chr1	116150000	116152000	chr1	116138000	116140000	0.28695	CXEX
chr1	116150000	116152000	chr1	116152000	116154000	0.438164	CXEX
chr1	116150000	116152000	chr1	116166000	116168000	0.319654	CXEX
chr1	116150000	116152000	chr1	116168000	116170000	0.252173	CXEX
chr1	116150000	116152000	chr1	116346000	116348000	0.346614	CXEX
chr1	116150000	116152000	chr1	116364000	116366000	0.306655	CXEX
chr1	116150000	116152000	chr1	116472000	116474000	0.284079	CXEX
chr1	116152000	116154000	chr1	116138000	116140000	0.290854	CXEX
chr1	116152000	116154000	chr1	116150000	116152000	0.438164	CXEX
chr1	116166000	116168000	chr1	115838000	115840000	0.314597	CXEX
chr1	116166000	116168000	chr1	115976000	115978000	0.320949	CXEX
chr1	116166000	116168000	chr1	116150000	116152000	0.319654	CXEX
chr1	116166000	116168000	chr1	116168000	116170000	0.252481	CXEX
chr1	116168000	116170000	chr1	115976000	115978000	0.27996	CXEX
chr1	116168000	116170000	chr1	116150000	116152000	0.252173	CXEX
chr1	116168000	116170000	chr1	116166000	116168000	0.252481	CXEX
chr1	116346000	116348000	chr1	116150000	116152000	0.346614	CXEX
chr1	116364000	116366000	chr1	116150000	116152000	0.306655	CXEX
chr1	116376000	116378000	chr1	116378000	116380000	0.389655	CXEX
chr1	116376000	116378000	chr1	116382000	116384000	0.331121	CXEX
chr1	116378000	116380000	chr1	116376000	116378000	0.389655	CXEX
chr1	116382000	116384000	chr1	116376000	116378000	0.331121	CXEX
chr1	116472000	116474000	chr1	116150000	116152000	0.284079	CXEX
chr1	116484000	116486000	chr1	116138000	116140000	0.28973	CXEX
chr1	11652000	11654000	chr1	11654000	11656000	0.26503	CXEX
chr1	11654000	11656000	chr1	11652000	11654000	0.26503	CXEX
chr1	116824000	116826000	chr1	117092000	117094000	0.413092	CXEX
chr1	116824000	116826000	chr1	117120000	117122000	0.26769	CXEX
chr1	11700000	11702000	chr1	11354000	11356000	0.376621	CXEX
chr1	11700000	11702000	chr1	11356000	11358000	0.399267	CXEX
chr1	11700000	11702000	chr1	11702000	11704000	0.489846	CXEX
chr1	11700000	11702000	chr1	11714000	11716000	0.454536	CXEX
chr1	11700000	11702000	chr1	11908000	11910000	0.323185	CXEX
chr1	11702000	11704000	chr1	11700000	11702000	0.489846	CXEX
chr1	11702000	11704000	chr1	11714000	11716000	0.252408	CXEX
chr1	117058000	117060000	chr1	117060000	117062000	0.387929	CXEX
chr1	117060000	117062000	chr1	117058000	117060000	0.387929	CXEX
chr1	117066000	117068000	chr1	117068000	117070000	0.360881	CXEX
chr1	117068000	117070000	chr1	117066000	117068000	0.360881	CXEX
chr1	117092000	117094000	chr1	116824000	116826000	0.413092	CXEX
chr1	117120000	117122000	chr1	116824000	116826000	0.26769	CXEX
chr1	117120000	117122000	chr1	117122000	117124000	0.463425	CXEX
chr1	117122000	117124000	chr1	117120000	117122000	0.463425	CXEX
chr1	11714000	11716000	chr1	11354000	11356000	0.303425	CXEX
chr1	11714000	11716000	chr1	11356000	11358000	0.379338	CXEX
chr1	11714000	11716000	chr1	11700000	11702000	0.454536	CXEX
chr1	11714000	11716000	chr1	11702000	11704000	0.252408	CXEX
chr1	117682000	117684000	chr1	117686000	117688000	0.262693	CXEX
chr1	117686000	117688000	chr1	117682000	117684000	0.262693	CXEX
chr1	11804000	11806000	chr1	11806000	11808000	0.307657	CXEX
chr1	11806000	11808000	chr1	11804000	11806000	0.307657	CXEX
chr1	11906000	11908000	chr1	11908000	11910000	0.298617	CXEX
chr1	11908000	11910000	chr1	11700000	11702000	0.323185	CXEX
chr1	11908000	11910000	chr1	11906000	11908000	0.298617	CXEX
chr1	119138000	119140000	chr1	119140000	119142000	0.325438	CXEX
chr1	119140000	119142000	chr1	119138000	119140000	0.325438	CXEX
chr1	119610000	119612000	chr1	119612000	119614000	0.2554	CXEX
chr1	119612000	119614000	chr1	119610000	119612000	0.2554	CXEX
chr1	119646000	119648000	chr1	119648000	119650000	0.339046	CXEX
chr1	119648000	119650000	chr1	119646000	119648000	0.339046	CXEX
chr1	11978000	11980000	chr1	11980000	11982000	0.267559	CXEX
chr1	11980000	11982000	chr1	11978000	11980000	0.267559	CXEX
chr1	1216000	1218000	chr1	1218000	1220000	0.428983	CXEX
chr1	1218000	1220000	chr1	1216000	1218000	0.428983	CXEX
chr1	12228000	12230000	chr1	12230000	12232000	0.431421	CXEX
chr1	12230000	12232000	chr1	12228000	12230000	0.431421	CXEX
chr1	1230000	1232000	chr1	1232000	1234000	0.26641	CXEX
chr1	1232000	1234000	chr1	1230000	1232000	0.26641	CXEX
chr1	1232000	1234000	chr1	1308000	1310000	0.298367	CXEX
chr1	12344000	12346000	chr1	12376000	12378000	0.2635	CXEX
chr1	12344000	12346000	chr1	12518000	12520000	0.270867	CXEX
chr1	12376000	12378000	chr1	12344000	12346000	0.2635	CXEX
chr1	12518000	12520000	chr1	12344000	12346000	0.270867	CXEX
chr1	12618000	12620000	chr1	12620000	12622000	0.276651	CXEX
chr1	12620000	12622000	chr1	12618000	12620000	0.276651	CXEX
chr1	1290000	1292000	chr1	1292000	1294000	0.284022	CXEX
chr1	1292000	1294000	chr1	1290000	1292000	0.284022	CXEX
chr1	1304000	1306000	chr1	1032000	1034000	0.295935	CXEX
chr1	1306000	1308000	chr1	1032000	1034000	0.252804	CXEX
chr1	1306000	1308000	chr1	1308000	1310000	0.374335	CXEX
chr1	1308000	1310000	chr1	1232000	1234000	0.298367	CXEX
chr1	1308000	1310000	chr1	1306000	1308000	0.374335	CXEX
chr1	1308000	1310000	chr1	1318000	1320000	0.327923	CXEX
chr1	1308000	1310000	chr1	1512000	1514000	0.280656	CXEX
chr1	1308000	1310000	chr1	1614000	1616000	0.348461	CXEX
chr1	1308000	1310000	chr1	1658000	1660000	0.335528	CXEX
chr1	1308000	1310000	chr1	1692000	1694000	0.375625	CXEX
chr1	1318000	1320000	chr1	1308000	1310000	0.327923	CXEX
chr1	1318000	1320000	chr1	1614000	1616000	0.29543	CXEX
chr1	14112000	14114000	chr1	14114000	14116000	0.394391	CXEX
chr1	14114000	14116000	chr1	14112000	14114000	0.394391	CXEX
chr1	144550000	144552000	chr1	144552000	144554000	0.298424	CXEX
chr1	144552000	144554000	chr1	144550000	144552000	0.298424	CXEX
chr1	145606000	145608000	chr1	145608000	145610000	0.430015	CXEX
chr1	145608000	145610000	chr1	145606000	145608000	0.430015	CXEX
chr1	145750000	145752000	chr1	145752000	145754000	0.495866	CXEX
chr1	145750000	145752000	chr1	145962000	145964000	0.253561	CXEX
chr1	145750000	145752000	chr1	145978000	145980000	0.4183	CXEX
chr1	145752000	145754000	chr1	145750000	145752000	0.495866	CXEX
chr1	145822000	145824000	chr1	145824000	145826000	0.397979	CXEX
chr1	145824000	145826000	chr1	145822000	145824000	0.397979	CXEX
chr1	145884000	145886000	chr1	145886000	145888000	0.420805	CXEX
chr1	145886000	145888000	chr1	145884000	145886000	0.420805	CXEX
chr1	145956000	145958000	chr1	145958000	145960000	0.411966	CXEX
chr1	145958000	145960000	chr1	145956000	145958000	0.411966	CXEX
chr1	145958000	145960000	chr1	145960000	145962000	0.267118	CXEX
chr1	145958000	145960000	chr1	145962000	145964000	0.262892	CXEX
chr1	145958000	145960000	chr1	146036000	146038000	0.27816	CXEX
chr1	145960000	145962000	chr1	145958000	145960000	0.267118	CXEX
chr1	145962000	145964000	chr1	145750000	145752000	0.253561	CXEX
chr1	145962000	145964000	chr1	145958000	145960000	0.262892	CXEX
chr1	145978000	145980000	chr1	145750000	145752000	0.4183	CXEX
chr1	14598000	14600000	chr1	14600000	14602000	0.377826	CXEX
chr1	14598000	14600000	chr1	14924000	14926000	0.304576	CXEX
chr1	14598000	14600000	chr1	14950000	14952000	0.311582	CXEX
chr1	14598000	14600000	chr1	14974000	14976000	0.300104	CXEX
chr1	14600000	14602000	chr1	14598000	14600000	0.377826	CXEX
chr1	146034000	146036000	chr1	146036000	146038000	0.250129	CXEX
chr1	146036000	146038000	chr1	145958000	145960000	0.27816	CXEX
chr1	146036000	146038000	chr1	146034000	146036000	0.250129	CXEX
chr1	146036000	146038000	chr1	146038000	146040000	0.28714	CXEX
chr1	146038000	146040000	chr1	146036000	146038000	0.28714	CXEX
chr1	147598000	147600000	chr1	147600000	147602000	0.356515	CXEX
chr1	147600000	147602000	chr1	147598000	147600000	0.356515	CXEX
chr1	14924000	14926000	chr1	14598000	14600000	0.304576	CXEX
chr1	14924000	14926000	chr1	15028000	15030000	0.317534	CXEX
chr1	14948000	14950000	chr1	14950000	14952000	0.357489	CXEX
chr1	14950000	14952000	chr1	14598000	14600000	0.311582	CXEX
chr1	14950000	14952000	chr1	14948000	14950000	0.357489	CXEX
chr1	14950000	14952000	chr1	15028000	15030000	0.260551	CXEX
chr1	14974000	14976000	chr1	14598000	14600000	0.300104	CXEX
chr1	14974000	14976000	chr1	15028000	15030000	0.265833	CXEX
chr1	149886000	149888000	chr1	149888000	149890000	0.380114	CXEX
chr1	149886000	149888000	chr1	150066000	150068000	0.359639	CXEX
chr1	149886000	149888000	chr1	150186000	150188000	0.251871	CXEX
chr1	149886000	149888000	chr1	150236000	150238000	0.291758	CXEX
chr1	149888000	149890000	chr1	149886000	149888000	0.380114	CXEX
chr1	149888000	149890000	chr1	150066000	150068000	0.308151	CXEX
chr1	149898000	149900000	chr1	149900000	149902000	0.251552	CXEX
chr1	149898000	149900000	chr1	149916000	149918000	0.336008	CXEX
chr1	149900000	149902000	chr1	149898000	149900000	0.251552	CXEX
chr1	149916000	149918000	chr1	149898000	149900000	0.336008	CXEX
chr1	149916000	149918000	chr1	149918000	149920000	0.46125	CXEX
chr1	149916000	149918000	chr1	149936000	149938000	0.277797	CXEX
chr1	149916000	149918000	chr1	150066000	150068000	0.26105	CXEX
chr1	149918000	149920000	chr1	149916000	149918000	0.46125	CXEX
chr1	149936000	149938000	chr1	149916000	149918000	0.277797	CXEX
chr1	150066000	150068000	chr1	149886000	149888000	0.359639	CXEX
chr1	150066000	150068000	chr1	149888000	149890000	0.308151	CXEX
chr1	150066000	150068000	chr1	149916000	149918000	0.26105	CXEX
chr1	150066000	150068000	chr1	150362000	150364000	0.304545	CXEX
chr1	150066000	150068000	chr1	150364000	150366000	0.380083	CXEX
chr1	150148000	150150000	chr1	150150000	150152000	0.258714	CXEX
chr1	150148000	150150000	chr1	150364000	150366000	0.269952	CXEX
chr1	150150000	150152000	chr1	150148000	150150000	0.258714	CXEX
chr1	150186000	150188000	chr1	149886000	149888000	0.251871	CXEX
chr1	150212000	150214000	chr1	150214000	150216000	0.304634	CXEX
chr1	150212000	150214000	chr1	150364000	150366000	0.268757	CXEX
chr1	150214000	150216000	chr1	150212000	150214000	0.304634	CXEX
chr1	150236000	150238000	chr1	149886000	149888000	0.291758	CXEX
chr1	150236000	150238000	chr1	150364000	150366000	0.287991	CXEX
chr1	150258000	150260000	chr1	150260000	150262000	0.457245	CXEX
chr1	150258000	150260000	chr1	150282000	150284000	0.346158	CXEX
chr1	150258000	150260000	chr1	150362000	150364000	0.252204	CXEX
chr1	150258000	150260000	chr1	150364000	150366000	0.291555	CXEX
chr1	150258000	150260000	chr1	150628000	150630000	0.28829	CXEX
chr1	150260000	150262000	chr1	150258000	150260000	0.457245	CXEX
chr1	150260000	150262000	chr1	150282000	150284000	0.314937	CXEX
chr1	150260000	150262000	chr1	150362000	150364000	0.260011	CXEX
chr1	150260000	150262000	chr1	150364000	150366000	0.331697	CXEX
chr1	150260000	150262000	chr1	150610000	150612000	0.294721	CXEX
chr1	150260000	150262000	chr1	150620000	150622000	0.298773	CXEX
chr1	150260000	150262000	chr1	150626000	150628000	0.287364	CXEX
chr1	150260000	150262000	chr1	150628000	150630000	0.331955	CXEX
chr1	150268000	150270000	chr1	150282000	150284000	0.286536	CXEX
chr1	150268000	150270000	chr1	150364000	150366000	0.322664	CXEX
chr1	150268000	150270000	chr1	150628000	150630000	0.344488	CXEX
chr1	15028000	15030000	chr1	14924000	14926000	0.317534	CXEX
chr1	15028000	15030000	chr1	14950000	14952000	0.260551	CXEX
chr1	15028000	15030000	chr1	14974000	14976000	0.265833	CXEX
chr1	15028000	15030000	chr1	15152000	15154000	0.274084	CXEX
chr1	15028000	15030000	chr1	15408000	15410000	0.295361	CXEX
chr1	15028000	15030000	chr1	15410000	15412000	0.334838	CXEX
chr1	15028000	15030000	chr1	15426000	15428000	0.33679	CXEX
chr1	150280000	150282000	chr1	150282000	150284000	0.462953	CXEX
chr1	150280000	150282000	chr1	150628000	150630000	0.267176	CXEX
chr1	150282000	150284000	chr1	150258000	150260000	0.346158	CXEX
chr1	150282000	150284000	chr1	150260000	150262000	0.314937	CXEX
chr1	150282000	150284000	chr1	150268000	150270000	0.286536	CXEX
chr1	150282000	150284000	chr1	150280000	150282000	0.462953	CXEX
chr1	150282000	150284000	chr1	150362000	150364000	0.412481	CXEX
chr1	150282000	150284000	chr1	150364000	150366000	0.444953	CXEX
chr1	150282000	150284000	chr1	150610000	150612000	0.445065	CXEX
chr1	150282000	150284000	chr1	150620000	150622000	0.408005	CXEX
chr1	150282000	150284000	chr1	150626000	150628000	0.448924	CXEX
chr1	150282000	150284000	chr1	150628000	150630000	0.559115	CXEX
chr1	150282000	150284000	chr1	150696000	150698000	0.311158	CXEX
chr1	150292000	150294000	chr1	150294000	150296000	0.288978	CXEX
chr1	150294000	150296000	chr1	150292000	150294000	0.288978	CXEX
chr1	150362000	150364000	chr1	150066000	150068000	0.304545	CXEX
chr1	150362000	150364000	chr1	150258000	150260000	0.252204	CXEX
chr1	150362000	150364000	chr1	150260000	150262000	0.260011	CXEX
chr1	150362000	150364000	chr1	150282000	150284000	0.412481	CXEX
chr1	150362000	150364000	chr1	150364000	150366000	0.616532	CXEX
chr1	150362000	150364000	chr1	150514000	150516000	0.288772	CXEX
chr1	150362000	150364000	chr1	150610000	150612000	0.301056	CXEX
chr1	150362000	150364000	chr1	150620000	150622000	0.362177	CXEX
chr1	150362000	150364000	chr1	150626000	150628000	0.374654	CXEX
chr1	150362000	150364000	chr1	150628000	150630000	0.426887	CXEX
chr1	150364000	150366000	chr1	150066000	150068000	0.380083	CXEX
chr1	150364000	150366000	chr1	150148000	150150000	0.269952	CXEX
chr1	150364000	150366000	chr1	150212000	150214000	0.268757	CXEX
chr1	150364000	150366000	chr1	150236000	150238000	0.287991	CXEX
chr1	150364000	150366000	chr1	150258000	150260000	0.291555	CXEX
chr1	150364000	150366000	chr1	150260000	150262000	0.331697	CXEX
chr1	150364000	150366000	chr1	150268000	150270000	0.322664	CXEX
chr1	150364000	150366000	chr1	150282000	150284000	0.444953	CXEX
chr1	150364000	150366000	chr1	150362000	150364000	0.616532	CXEX
chr1	150364000	150366000	chr1	150514000	150516000	0.299524	CXEX
chr1	150364000	150366000	chr1	150578000	150580000	0.281916	CXEX
chr1	150364000	150366000	chr1	150610000	150612000	0.350115	CXEX
chr1	150364000	150366000	chr1	150620000	150622000	0.360023	CXEX
chr1	150364000	150366000	chr1	150626000	150628000	0.405977	CXEX
chr1	150364000	150366000	chr1	150628000	150630000	0.497033	CXEX
chr1	150514000	150516000	chr1	150362000	150364000	0.288772	CXEX
chr1	150514000	150516000	chr1	150364000	150366000	0.299524	CXEX
chr1	150514000	150516000	chr1	150628000	150630000	0.259288	CXEX
chr1	150578000	150580000	chr1	150364000	150366000	0.281916	CXEX
chr1	150578000	150580000	chr1	150628000	150630000	0.255441	CXEX
chr1	150610000	150612000	chr1	150260000	150262000	0.294721	CXEX
chr1	150610000	150612000	chr1	150282000	150284000	0.445065	CXEX
chr1	150610000	150612000	chr1	150362000	150364000	0.301056	CXEX
chr1	150610000	150612000	chr1	150364000	150366000	0.350115	CXEX
chr1	150610000	150612000	chr1	150620000	150622000	0.3617	CXEX
chr1	150610000	150612000	chr1	150626000	150628000	0.417676	CXEX
chr1	150610000	150612000	chr1	150628000	150630000	0.386921	CXEX
chr1	150610000	150612000	chr1	150926000	150928000	0.295972	CXEX
chr1	150620000	150622000	chr1	150260000	150262000	0.298773	CXEX
chr1	150620000	150622000	chr1	150282000	150284000	0.408005	CXEX
chr1	150620000	150622000	chr1	150362000	150364000	0.362177	CXEX
chr1	150620000	150622000	chr1	150364000	150366000	0.360023	CXEX
chr1	150620000	150622000	chr1	150610000	150612000	0.3617	CXEX
chr1	150620000	150622000	chr1	150626000	150628000	0.439566	CXEX
chr1	150620000	150622000	chr1	150628000	150630000	0.399668	CXEX
chr1	150620000	150622000	chr1	150926000	150928000	0.300629	CXEX
chr1	150626000	150628000	chr1	150260000	150262000	0.287364	CXEX
chr1	150626000	150628000	chr1	150282000	150284000	0.448924	CXEX
chr1	150626000	150628000	chr1	150362000	150364000	0.374654	CXEX
chr1	150626000	150628000	chr1	150364000	150366000	0.405977	CXEX
chr1	150626000	150628000	chr1	150610000	150612000	0.417676	CXEX
chr1	150626000	150628000	chr1	150620000	150622000	0.439566	CXEX
chr1	150626000	150628000	chr1	150628000	150630000	0.446044	CXEX
chr1	150626000	150628000	chr1	150926000	150928000	0.282165	CXEX
chr1	150628000	150630000	chr1	150258000	150260000	0.28829	CXEX
chr1	150628000	150630000	chr1	150260000	150262000	0.331955	CXEX
chr1	150628000	150630000	chr1	150268000	150270000	0.344488	CXEX
chr1	150628000	150630000	chr1	150280000	150282000	0.267176	CXEX
chr1	150628000	150630000	chr1	150282000	150284000	0.559115	CXEX
chr1	150628000	150630000	chr1	150362000	150364000	0.426887	CXEX
chr1	150628000	150630000	chr1	150364000	150366000	0.497033	CXEX
chr1	150628000	150630000	chr1	150514000	150516000	0.259288	CXEX
chr1	150628000	150630000	chr1	150578000	150580000	0.255441	CXEX
chr1	150628000	150630000	chr1	150610000	150612000	0.386921	CXEX
chr1	150628000	150630000	chr1	150620000	150622000	0.399668	CXEX
chr1	150628000	150630000	chr1	150626000	150628000	0.446044	CXEX
chr1	150628000	150630000	chr1	150630000	150632000	0.284195	CXEX
chr1	150628000	150630000	chr1	150696000	150698000	0.289067	CXEX
chr1	150628000	150630000	chr1	150876000	150878000	0.253263	CXEX
chr1	150628000	150630000	chr1	150926000	150928000	0.335597	CXEX
chr1	150630000	150632000	chr1	150628000	150630000	0.284195	CXEX
chr1	150696000	150698000	chr1	150282000	150284000	0.311158	CXEX
chr1	150696000	150698000	chr1	150628000	150630000	0.289067	CXEX
chr1	150876000	150878000	chr1	150628000	150630000	0.253263	CXEX
chr1	150876000	150878000	chr1	151008000	151010000	0.256103	CXEX
chr1	150926000	150928000	chr1	150610000	150612000	0.295972	CXEX
chr1	150926000	150928000	chr1	150620000	150622000	0.300629	CXEX
chr1	150926000	150928000	chr1	150626000	150628000	0.282165	CXEX
chr1	150926000	150928000	chr1	150628000	150630000	0.335597	CXEX
chr1	150926000	150928000	chr1	151198000	151200000	0.255825	CXEX
chr1	1510000	1512000	chr1	1512000	1514000	0.263127	CXEX
chr1	151008000	151010000	chr1	150876000	150878000	0.256103	CXEX
chr1	151008000	151010000	chr1	151398000	151400000	0.269099	CXEX
chr1	151046000	151048000	chr1	151048000	151050000	0.337654	CXEX
chr1	151048000	151050000	chr1	151046000	151048000	0.337654	CXEX
chr1	151048000	151050000	chr1	151144000	151146000	0.351894	CXEX
chr1	151144000	151146000	chr1	151048000	151050000	0.351894	CXEX
chr1	151144000	151146000	chr1	151146000	151148000	0.26682	CXEX
chr1	151144000	151146000	chr1	151156000	151158000	0.283866	CXEX
chr1	151144000	151146000	chr1	151326000	151328000	0.252162	CXEX
chr1	151144000	151146000	chr1	151398000	151400000	0.259335	CXEX
chr1	151146000	151148000	chr1	151144000	151146000	0.26682	CXEX
chr1	151156000	151158000	chr1	151144000	151146000	0.283866	CXEX
chr1	151164000	151166000	chr1	151166000	151168000	0.33893	CXEX
chr1	151166000	151168000	chr1	151164000	151166000	0.33893	CXEX
chr1	151188000	151190000	chr1	151190000	151192000	0.415489	CXEX
chr1	151190000	151192000	chr1	151188000	151190000	0.415489	CXEX
chr1	151198000	151200000	chr1	150926000	150928000	0.255825	CXEX
chr1	151198000	151200000	chr1	151282000	151284000	0.317619	CXEX
chr1	151198000	151200000	chr1	151458000	151460000	0.295753	CXEX
chr1	1512000	1514000	chr1	1308000	1310000	0.280656	CXEX
chr1	1512000	1514000	chr1	1510000	1512000	0.263127	CXEX
chr1	1512000	1514000	chr1	1614000	1616000	0.260999	CXEX
chr1	151280000	151282000	chr1	151282000	151284000	0.442945	CXEX
chr1	151282000	151284000	chr1	151198000	151200000	0.317619	CXEX
chr1	151282000	151284000	chr1	151280000	151282000	0.442945	CXEX
chr1	151282000	151284000	chr1	151458000	151460000	0.324965	CXEX
chr1	151282000	151284000	chr1	151710000	151712000	0.304288	CXEX
chr1	151282000	151284000	chr1	151728000	151730000	0.282787	CXEX
chr1	151326000	151328000	chr1	151144000	151146000	0.252162	CXEX
chr1	151326000	151328000	chr1	151398000	151400000	0.337112	CXEX
chr1	151398000	151400000	chr1	151008000	151010000	0.269099	CXEX
chr1	151398000	151400000	chr1	151144000	151146000	0.259335	CXEX
chr1	151398000	151400000	chr1	151326000	151328000	0.337112	CXEX
chr1	151458000	151460000	chr1	151198000	151200000	0.295753	CXEX
chr1	151458000	151460000	chr1	151282000	151284000	0.324965	CXEX
chr1	151458000	151460000	chr1	151710000	151712000	0.320054	CXEX
chr1	151458000	151460000	chr1	151716000	151718000	0.253503	CXEX
chr1	151458000	151460000	chr1	151718000	151720000	0.281496	CXEX
chr1	151458000	151460000	chr1	151728000	151730000	0.426715	CXEX
chr1	151510000	151512000	chr1	151512000	151514000	0.331586	CXEX
chr1	151512000	151514000	chr1	151510000	151512000	0.331586	CXEX
chr1	15152000	15154000	chr1	15028000	15030000	0.274084	CXEX
chr1	15152000	15154000	chr1	15154000	15156000	0.314235	CXEX
chr1	151538000	151540000	chr1	151540000	151542000	0.327513	CXEX
chr1	15154000	15156000	chr1	15152000	15154000	0.314235	CXEX
chr1	151540000	151542000	chr1	151538000	151540000	0.327513	CXEX
chr1	151610000	151612000	chr1	151612000	151614000	0.305632	CXEX
chr1	151612000	151614000	chr1	151610000	151612000	0.305632	CXEX
chr1	151706000	151708000	chr1	151708000	151710000	0.266744	CXEX
chr1	151708000	151710000	chr1	151706000	151708000	0.266744	CXEX
chr1	151710000	151712000	chr1	151282000	151284000	0.304288	CXEX
chr1	151710000	151712000	chr1	151458000	151460000	0.320054	CXEX
chr1	151710000	151712000	chr1	151716000	151718000	0.275647	CXEX
chr1	151710000	151712000	chr1	151728000	151730000	0.512822	CXEX
chr1	151710000	151712000	chr1	151790000	151792000	0.312543	CXEX
chr1	151716000	151718000	chr1	151458000	151460000	0.253503	CXEX
chr1	151716000	151718000	chr1	151710000	151712000	0.275647	CXEX
chr1	151716000	151718000	chr1	151728000	151730000	0.270927	CXEX
chr1	151716000	151718000	chr1	151790000	151792000	0.283892	CXEX
chr1	151718000	151720000	chr1	151458000	151460000	0.281496	CXEX
chr1	151718000	151720000	chr1	151728000	151730000	0.329568	CXEX
chr1	151728000	151730000	chr1	151282000	151284000	0.282787	CXEX
chr1	151728000	151730000	chr1	151458000	151460000	0.426715	CXEX
chr1	151728000	151730000	chr1	151710000	151712000	0.512822	CXEX
chr1	151728000	151730000	chr1	151716000	151718000	0.270927	CXEX
chr1	151728000	151730000	chr1	151718000	151720000	0.329568	CXEX
chr1	151728000	151730000	chr1	151790000	151792000	0.342503	CXEX
chr1	151790000	151792000	chr1	151710000	151712000	0.312543	CXEX
chr1	151790000	151792000	chr1	151716000	151718000	0.283892	CXEX
chr1	151790000	151792000	chr1	151728000	151730000	0.342503	CXEX
chr1	151836000	151838000	chr1	151838000	151840000	0.45214	CXEX
chr1	151838000	151840000	chr1	151836000	151838000	0.45214	CXEX
chr1	151838000	151840000	chr1	151840000	151842000	0.347848	CXEX
chr1	151840000	151842000	chr1	151838000	151840000	0.347848	CXEX
chr1	153532000	153534000	chr1	153534000	153536000	0.380603	CXEX
chr1	153534000	153536000	chr1	153532000	153534000	0.380603	CXEX
chr1	1536000	1538000	chr1	1538000	1540000	0.278743	CXEX
chr1	153632000	153634000	chr1	153634000	153636000	0.450266	CXEX
chr1	153634000	153636000	chr1	153632000	153634000	0.450266	CXEX
chr1	153670000	153672000	chr1	153726000	153728000	0.333978	CXEX
chr1	153670000	153672000	chr1	153790000	153792000	0.415332	CXEX
chr1	153670000	153672000	chr1	153922000	153924000	0.481	CXEX
chr1	153670000	153672000	chr1	153966000	153968000	0.296466	CXEX
chr1	153726000	153728000	chr1	153670000	153672000	0.333978	CXEX
chr1	153726000	153728000	chr1	153728000	153730000	0.350639	CXEX
chr1	153726000	153728000	chr1	153790000	153792000	0.436735	CXEX
chr1	153726000	153728000	chr1	153922000	153924000	0.350057	CXEX
chr1	153728000	153730000	chr1	153726000	153728000	0.350639	CXEX
chr1	153790000	153792000	chr1	153670000	153672000	0.415332	CXEX
chr1	153790000	153792000	chr1	153726000	153728000	0.436735	CXEX
chr1	153790000	153792000	chr1	153922000	153924000	0.487969	CXEX
chr1	153790000	153792000	chr1	154176000	154178000	0.292969	CXEX
chr1	153790000	153792000	chr1	154220000	154222000	0.415074	CXEX
chr1	1538000	1540000	chr1	1536000	1538000	0.278743	CXEX
chr1	153922000	153924000	chr1	153670000	153672000	0.481	CXEX
chr1	153922000	153924000	chr1	153726000	153728000	0.350057	CXEX
chr1	153922000	153924000	chr1	153790000	153792000	0.487969	CXEX
chr1	153922000	153924000	chr1	154220000	154222000	0.421236	CXEX
chr1	153944000	153946000	chr1	153946000	153948000	0.289884	CXEX
chr1	153946000	153948000	chr1	153944000	153946000	0.289884	CXEX
chr1	153966000	153968000	chr1	153670000	153672000	0.296466	CXEX
chr1	153976000	153978000	chr1	153978000	153980000	0.298642	CXEX
chr1	153978000	153980000	chr1	153976000	153978000	0.298642	CXEX
chr1	15408000	15410000	chr1	15028000	15030000	0.295361	CXEX
chr1	15408000	15410000	chr1	15410000	15412000	0.479679	CXEX
chr1	15408000	15410000	chr1	15426000	15428000	0.364403	CXEX
chr1	15410000	15412000	chr1	15028000	15030000	0.334838	CXEX
chr1	15410000	15412000	chr1	15408000	15410000	0.479679	CXEX
chr1	15410000	15412000	chr1	15412000	15414000	0.306689	CXEX
chr1	15410000	15412000	chr1	15426000	15428000	0.301293	CXEX
chr1	15412000	15414000	chr1	15410000	15412000	0.306689	CXEX
chr1	15412000	15414000	chr1	15426000	15428000	0.346961	CXEX
chr1	154176000	154178000	chr1	153790000	153792000	0.292969	CXEX
chr1	154220000	154222000	chr1	153790000	153792000	0.415074	CXEX
chr1	154220000	154222000	chr1	153922000	153924000	0.421236	CXEX
chr1	15426000	15428000	chr1	15028000	15030000	0.33679	CXEX
chr1	15426000	15428000	chr1	15408000	15410000	0.364403	CXEX
chr1	15426000	15428000	chr1	15410000	15412000	0.301293	CXEX
chr1	15426000	15428000	chr1	15412000	15414000	0.346961	CXEX
chr1	154324000	154326000	chr1	154326000	154328000	0.252642	CXEX
chr1	154326000	154328000	chr1	154324000	154326000	0.252642	CXEX
chr1	154404000	154406000	chr1	154406000	154408000	0.250014	CXEX
chr1	154406000	154408000	chr1	154404000	154406000	0.250014	CXEX
chr1	154478000	154480000	chr1	154480000	154482000	0.252306	CXEX
chr1	154480000	154482000	chr1	154478000	154480000	0.252306	CXEX
chr1	154558000	154560000	chr1	154848000	154850000	0.302565	CXEX
chr1	154558000	154560000	chr1	154936000	154938000	0.310805	CXEX
chr1	154558000	154560000	chr1	154954000	154956000	0.262384	CXEX
chr1	154558000	154560000	chr1	154974000	154976000	0.370744	CXEX
chr1	154558000	154560000	chr1	154982000	154984000	0.262272	CXEX
chr1	154566000	154568000	chr1	154568000	154570000	0.254912	CXEX
chr1	154568000	154570000	chr1	154566000	154568000	0.254912	CXEX
chr1	154574000	154576000	chr1	154576000	154578000	0.342917	CXEX
chr1	154574000	154576000	chr1	154848000	154850000	0.289783	CXEX
chr1	154574000	154576000	chr1	154974000	154976000	0.299007	CXEX
chr1	154576000	154578000	chr1	154574000	154576000	0.342917	CXEX
chr1	154748000	154750000	chr1	154974000	154976000	0.269014	CXEX
chr1	154848000	154850000	chr1	154558000	154560000	0.302565	CXEX
chr1	154848000	154850000	chr1	154574000	154576000	0.289783	CXEX
chr1	154848000	154850000	chr1	154936000	154938000	0.261127	CXEX
chr1	154848000	154850000	chr1	154954000	154956000	0.264498	CXEX
chr1	154848000	154850000	chr1	154974000	154976000	0.300591	CXEX
chr1	154848000	154850000	chr1	154982000	154984000	0.348347	CXEX
chr1	154848000	154850000	chr1	155126000	155128000	0.26447	CXEX
chr1	154848000	154850000	chr1	155172000	155174000	0.299115	CXEX
chr1	154848000	154850000	chr1	155244000	155246000	0.29023	CXEX
chr1	154936000	154938000	chr1	154558000	154560000	0.310805	CXEX
chr1	154936000	154938000	chr1	154848000	154850000	0.261127	CXEX
chr1	154936000	154938000	chr1	154954000	154956000	0.29052	CXEX
chr1	154936000	154938000	chr1	154960000	154962000	0.263792	CXEX
chr1	154936000	154938000	chr1	154974000	154976000	0.340885	CXEX
chr1	154936000	154938000	chr1	154982000	154984000	0.264526	CXEX
chr1	154936000	154938000	chr1	155126000	155128000	0.265456	CXEX
chr1	154936000	154938000	chr1	155172000	155174000	0.289615	CXEX
chr1	154936000	154938000	chr1	155226000	155228000	0.263032	CXEX
chr1	154936000	154938000	chr1	155244000	155246000	0.256999	CXEX
chr1	154954000	154956000	chr1	154558000	154560000	0.262384	CXEX
chr1	154954000	154956000	chr1	154848000	154850000	0.264498	CXEX
chr1	154954000	154956000	chr1	154936000	154938000	0.29052	CXEX
chr1	154954000	154956000	chr1	154974000	154976000	0.278338	CXEX
chr1	154956000	154958000	chr1	155166000	155168000	0.303644	CXEX
chr1	154960000	154962000	chr1	154936000	154938000	0.263792	CXEX
chr1	154960000	154962000	chr1	154962000	154964000	0.359081	CXEX
chr1	154960000	154962000	chr1	155084000	155086000	0.252628	CXEX
chr1	154962000	154964000	chr1	154960000	154962000	0.359081	CXEX
chr1	154970000	154972000	chr1	155078000	155080000	0.298823	CXEX
chr1	154974000	154976000	chr1	154558000	154560000	0.370744	CXEX
chr1	154974000	154976000	chr1	154574000	154576000	0.299007	CXEX
chr1	154974000	154976000	chr1	154748000	154750000	0.269014	CXEX
chr1	154974000	154976000	chr1	154848000	154850000	0.300591	CXEX
chr1	154974000	154976000	chr1	154936000	154938000	0.340885	CXEX
chr1	154974000	154976000	chr1	154954000	154956000	0.278338	CXEX
chr1	154974000	154976000	chr1	154982000	154984000	0.289672	CXEX
chr1	154974000	154976000	chr1	155126000	155128000	0.286168	CXEX
chr1	154974000	154976000	chr1	155172000	155174000	0.301242	CXEX
chr1	154974000	154976000	chr1	155226000	155228000	0.284574	CXEX
chr1	154974000	154976000	chr1	155244000	155246000	0.330829	CXEX
chr1	154982000	154984000	chr1	154558000	154560000	0.262272	CXEX
chr1	154982000	154984000	chr1	154848000	154850000	0.348347	CXEX
chr1	154982000	154984000	chr1	154936000	154938000	0.264526	CXEX
chr1	154982000	154984000	chr1	154974000	154976000	0.289672	CXEX
chr1	154982000	154984000	chr1	155226000	155228000	0.260957	CXEX
chr1	154982000	154984000	chr1	155244000	155246000	0.259864	CXEX
chr1	155050000	155052000	chr1	155052000	155054000	0.32836	CXEX
chr1	155050000	155052000	chr1	155078000	155080000	0.301947	CXEX
chr1	155050000	155052000	chr1	155166000	155168000	0.306322	CXEX
chr1	155050000	155052000	chr1	155174000	155176000	0.346517	CXEX
chr1	155050000	155052000	chr1	155176000	155178000	0.29571	CXEX
chr1	155050000	155052000	chr1	155254000	155256000	0.250578	CXEX
chr1	155050000	155052000	chr1	155324000	155326000	0.266507	CXEX
chr1	155052000	155054000	chr1	155050000	155052000	0.32836	CXEX
chr1	155078000	155080000	chr1	154970000	154972000	0.298823	CXEX
chr1	155078000	155080000	chr1	155050000	155052000	0.301947	CXEX
chr1	155078000	155080000	chr1	155080000	155082000	0.376344	CXEX
chr1	155080000	155082000	chr1	155078000	155080000	0.376344	CXEX
chr1	155084000	155086000	chr1	154960000	154962000	0.252628	CXEX
chr1	155092000	155094000	chr1	155094000	155096000	0.261868	CXEX
chr1	155094000	155096000	chr1	155092000	155094000	0.261868	CXEX
chr1	155126000	155128000	chr1	154848000	154850000	0.26447	CXEX
chr1	155126000	155128000	chr1	154936000	154938000	0.265456	CXEX
chr1	155126000	155128000	chr1	154974000	154976000	0.286168	CXEX
chr1	155126000	155128000	chr1	155172000	155174000	0.301081	CXEX
chr1	155166000	155168000	chr1	154956000	154958000	0.303644	CXEX
chr1	155166000	155168000	chr1	155050000	155052000	0.306322	CXEX
chr1	155166000	155168000	chr1	155168000	155170000	0.54471	CXEX
chr1	155166000	155168000	chr1	155174000	155176000	0.267581	CXEX
chr1	155168000	155170000	chr1	155166000	155168000	0.54471	CXEX
chr1	155172000	155174000	chr1	154848000	154850000	0.299115	CXEX
chr1	155172000	155174000	chr1	154936000	154938000	0.289615	CXEX
chr1	155172000	155174000	chr1	154974000	154976000	0.301242	CXEX
chr1	155172000	155174000	chr1	155126000	155128000	0.301081	CXEX
chr1	155172000	155174000	chr1	155244000	155246000	0.267797	CXEX
chr1	155174000	155176000	chr1	155050000	155052000	0.346517	CXEX
chr1	155174000	155176000	chr1	155166000	155168000	0.267581	CXEX
chr1	155174000	155176000	chr1	155176000	155178000	0.278307	CXEX
chr1	155176000	155178000	chr1	155050000	155052000	0.29571	CXEX
chr1	155176000	155178000	chr1	155174000	155176000	0.278307	CXEX
chr1	155226000	155228000	chr1	154936000	154938000	0.263032	CXEX
chr1	155226000	155228000	chr1	154974000	154976000	0.284574	CXEX
chr1	155226000	155228000	chr1	154982000	154984000	0.260957	CXEX
chr1	155226000	155228000	chr1	155228000	155230000	0.271839	CXEX
chr1	155226000	155228000	chr1	155308000	155310000	0.25316	CXEX
chr1	155228000	155230000	chr1	155226000	155228000	0.271839	CXEX
chr1	15524000	15526000	chr1	15526000	15528000	0.44554	CXEX
chr1	15524000	15526000	chr1	15542000	15544000	0.3752	CXEX
chr1	15524000	15526000	chr1	15616000	15618000	0.340924	CXEX
chr1	15524000	15526000	chr1	15834000	15836000	0.43519	CXEX
chr1	15524000	15526000	chr1	15836000	15838000	0.338841	CXEX
chr1	15524000	15526000	chr1	15846000	15848000	0.284322	CXEX
chr1	155244000	155246000	chr1	154848000	154850000	0.29023	CXEX
chr1	155244000	155246000	chr1	154936000	154938000	0.256999	CXEX
chr1	155244000	155246000	chr1	154974000	154976000	0.330829	CXEX
chr1	155244000	155246000	chr1	154982000	154984000	0.259864	CXEX
chr1	155244000	155246000	chr1	155172000	155174000	0.267797	CXEX
chr1	155252000	155254000	chr1	155254000	155256000	0.275435	CXEX
chr1	155254000	155256000	chr1	155050000	155052000	0.250578	CXEX
chr1	155254000	155256000	chr1	155252000	155254000	0.275435	CXEX
chr1	155254000	155256000	chr1	155320000	155322000	0.256558	CXEX
chr1	15526000	15528000	chr1	15524000	15526000	0.44554	CXEX
chr1	15526000	15528000	chr1	15542000	15544000	0.393883	CXEX
chr1	15526000	15528000	chr1	15616000	15618000	0.300502	CXEX
chr1	15526000	15528000	chr1	15834000	15836000	0.363046	CXEX
chr1	155276000	155278000	chr1	155278000	155280000	0.291643	CXEX
chr1	155276000	155278000	chr1	155320000	155322000	0.286598	CXEX
chr1	155276000	155278000	chr1	155324000	155326000	0.250287	CXEX
chr1	155278000	155280000	chr1	155276000	155278000	0.291643	CXEX
chr1	155308000	155310000	chr1	155226000	155228000	0.25316	CXEX
chr1	155308000	155310000	chr1	155562000	155564000	0.258996	CXEX
chr1	155308000	155310000	chr1	155688000	155690000	0.274589	CXEX
chr1	155320000	155322000	chr1	155254000	155256000	0.256558	CXEX
chr1	155320000	155322000	chr1	155276000	155278000	0.286598	CXEX
chr1	155322000	155324000	chr1	155324000	155326000	0.260165	CXEX
chr1	155324000	155326000	chr1	155050000	155052000	0.266507	CXEX
chr1	155324000	155326000	chr1	155276000	155278000	0.250287	CXEX
chr1	155324000	155326000	chr1	155322000	155324000	0.260165	CXEX
chr1	15542000	15544000	chr1	15524000	15526000	0.3752	CXEX
chr1	15542000	15544000	chr1	15526000	15528000	0.393883	CXEX
chr1	15542000	15544000	chr1	15616000	15618000	0.367802	CXEX
chr1	15542000	15544000	chr1	15810000	15812000	0.318857	CXEX
chr1	15542000	15544000	chr1	15834000	15836000	0.468463	CXEX
chr1	15542000	15544000	chr1	15846000	15848000	0.252963	CXEX
chr1	15542000	15544000	chr1	15948000	15950000	0.390118	CXEX
chr1	155562000	155564000	chr1	155308000	155310000	0.258996	CXEX
chr1	155562000	155564000	chr1	155688000	155690000	0.381817	CXEX
chr1	155562000	155564000	chr1	155856000	155858000	0.289692	CXEX
chr1	155562000	155564000	chr1	155934000	155936000	0.324016	CXEX
chr1	155562000	155564000	chr1	155968000	155970000	0.326018	CXEX
chr1	155608000	155610000	chr1	155610000	155612000	0.386493	CXEX
chr1	155610000	155612000	chr1	155608000	155610000	0.386493	CXEX
chr1	155688000	155690000	chr1	155308000	155310000	0.274589	CXEX
chr1	155688000	155690000	chr1	155562000	155564000	0.381817	CXEX
chr1	155688000	155690000	chr1	155934000	155936000	0.268706	CXEX
chr1	155688000	155690000	chr1	155968000	155970000	0.324477	CXEX
chr1	155688000	155690000	chr1	155990000	155992000	0.277245	CXEX
chr1	155856000	155858000	chr1	155562000	155564000	0.289692	CXEX
chr1	155934000	155936000	chr1	155562000	155564000	0.324016	CXEX
chr1	155934000	155936000	chr1	155688000	155690000	0.268706	CXEX
chr1	155964000	155966000	chr1	155966000	155968000	0.286599	CXEX
chr1	155966000	155968000	chr1	155964000	155966000	0.286599	CXEX
chr1	155966000	155968000	chr1	155988000	155990000	0.327065	CXEX
chr1	155968000	155970000	chr1	155562000	155564000	0.326018	CXEX
chr1	155968000	155970000	chr1	155688000	155690000	0.324477	CXEX
chr1	155968000	155970000	chr1	156054000	156056000	0.283957	CXEX
chr1	155974000	155976000	chr1	155976000	155978000	0.271527	CXEX
chr1	155976000	155978000	chr1	155974000	155976000	0.271527	CXEX
chr1	155976000	155978000	chr1	155978000	155980000	0.295085	CXEX
chr1	155978000	155980000	chr1	155976000	155978000	0.295085	CXEX
chr1	155988000	155990000	chr1	155966000	155968000	0.327065	CXEX
chr1	155990000	155992000	chr1	155688000	155690000	0.277245	CXEX
chr1	155990000	155992000	chr1	156064000	156066000	0.376263	CXEX
chr1	155990000	155992000	chr1	156192000	156194000	0.364649	CXEX
chr1	156020000	156022000	chr1	156428000	156430000	0.294013	CXEX
chr1	156054000	156056000	chr1	155968000	155970000	0.283957	CXEX
chr1	156064000	156066000	chr1	155990000	155992000	0.376263	CXEX
chr1	156064000	156066000	chr1	156192000	156194000	0.326029	CXEX
chr1	156064000	156066000	chr1	156338000	156340000	0.307127	CXEX
chr1	156064000	156066000	chr1	156416000	156418000	0.279356	CXEX
chr1	156064000	156066000	chr1	156474000	156476000	0.536095	CXEX
chr1	156064000	156066000	chr1	156476000	156478000	0.301831	CXEX
chr1	156082000	156084000	chr1	156428000	156430000	0.254149	CXEX
chr1	156082000	156084000	chr1	156490000	156492000	0.262617	CXEX
chr1	156148000	156150000	chr1	156150000	156152000	0.402796	CXEX
chr1	156150000	156152000	chr1	156148000	156150000	0.402796	CXEX
chr1	15616000	15618000	chr1	15524000	15526000	0.340924	CXEX
chr1	15616000	15618000	chr1	15526000	15528000	0.300502	CXEX
chr1	15616000	15618000	chr1	15542000	15544000	0.367802	CXEX
chr1	15616000	15618000	chr1	15834000	15836000	0.346025	CXEX
chr1	15616000	15618000	chr1	15846000	15848000	0.289703	CXEX
chr1	156192000	156194000	chr1	155990000	155992000	0.364649	CXEX
chr1	156192000	156194000	chr1	156064000	156066000	0.326029	CXEX
chr1	156192000	156194000	chr1	156194000	156196000	0.475786	CXEX
chr1	156192000	156194000	chr1	156338000	156340000	0.369843	CXEX
chr1	156192000	156194000	chr1	156416000	156418000	0.301267	CXEX
chr1	156192000	156194000	chr1	156474000	156476000	0.414605	CXEX
chr1	156192000	156194000	chr1	156476000	156478000	0.272262	CXEX
chr1	156194000	156196000	chr1	156192000	156194000	0.475786	CXEX
chr1	156194000	156196000	chr1	156338000	156340000	0.30686	CXEX
chr1	156212000	156214000	chr1	156338000	156340000	0.323145	CXEX
chr1	156338000	156340000	chr1	156064000	156066000	0.307127	CXEX
chr1	156338000	156340000	chr1	156192000	156194000	0.369843	CXEX
chr1	156338000	156340000	chr1	156194000	156196000	0.30686	CXEX
chr1	156338000	156340000	chr1	156212000	156214000	0.323145	CXEX
chr1	156338000	156340000	chr1	156416000	156418000	0.360612	CXEX
chr1	156338000	156340000	chr1	156474000	156476000	0.413081	CXEX
chr1	156338000	156340000	chr1	156476000	156478000	0.287986	CXEX
chr1	156338000	156340000	chr1	156500000	156502000	0.312733	CXEX
chr1	156338000	156340000	chr1	156502000	156504000	0.330499	CXEX
chr1	156338000	156340000	chr1	156504000	156506000	0.385232	CXEX
chr1	156338000	156340000	chr1	156508000	156510000	0.287277	CXEX
chr1	156338000	156340000	chr1	156510000	156512000	0.378831	CXEX
chr1	156338000	156340000	chr1	156600000	156602000	0.375028	CXEX
chr1	156338000	156340000	chr1	156660000	156662000	0.371434	CXEX
chr1	156338000	156340000	chr1	156728000	156730000	0.279752	CXEX
chr1	156338000	156340000	chr1	156740000	156742000	0.289532	CXEX
chr1	156382000	156384000	chr1	156384000	156386000	0.288531	CXEX
chr1	156384000	156386000	chr1	156382000	156384000	0.288531	CXEX
chr1	156384000	156386000	chr1	156386000	156388000	0.296199	CXEX
chr1	156386000	156388000	chr1	156384000	156386000	0.296199	CXEX
chr1	156416000	156418000	chr1	156064000	156066000	0.279356	CXEX
chr1	156416000	156418000	chr1	156192000	156194000	0.301267	CXEX
chr1	156416000	156418000	chr1	156338000	156340000	0.360612	CXEX
chr1	156416000	156418000	chr1	156418000	156420000	0.254623	CXEX
chr1	156416000	156418000	chr1	156474000	156476000	0.40503	CXEX
chr1	156416000	156418000	chr1	156476000	156478000	0.250778	CXEX
chr1	156416000	156418000	chr1	156502000	156504000	0.254872	CXEX
chr1	156416000	156418000	chr1	156504000	156506000	0.273041	CXEX
chr1	156416000	156418000	chr1	156510000	156512000	0.353851	CXEX
chr1	156416000	156418000	chr1	156600000	156602000	0.297771	CXEX
chr1	156416000	156418000	chr1	156660000	156662000	0.379812	CXEX
chr1	156418000	156420000	chr1	156416000	156418000	0.254623	CXEX
chr1	156418000	156420000	chr1	156420000	156422000	0.266287	CXEX
chr1	156418000	156420000	chr1	156500000	156502000	0.257467	CXEX
chr1	156418000	156420000	chr1	156600000	156602000	0.274129	CXEX
chr1	156420000	156422000	chr1	156418000	156420000	0.266287	CXEX
chr1	156420000	156422000	chr1	156424000	156426000	0.269053	CXEX
chr1	156420000	156422000	chr1	156428000	156430000	0.356811	CXEX
chr1	156420000	156422000	chr1	156456000	156458000	0.262893	CXEX
chr1	156420000	156422000	chr1	156656000	156658000	0.290808	CXEX
chr1	156424000	156426000	chr1	156420000	156422000	0.269053	CXEX
chr1	156424000	156426000	chr1	156428000	156430000	0.296328	CXEX
chr1	156426000	156428000	chr1	156428000	156430000	0.266281	CXEX
chr1	156428000	156430000	chr1	156020000	156022000	0.294013	CXEX
chr1	156428000	156430000	chr1	156082000	156084000	0.254149	CXEX
chr1	156428000	156430000	chr1	156420000	156422000	0.356811	CXEX
chr1	156428000	156430000	chr1	156424000	156426000	0.296328	CXEX
chr1	156428000	156430000	chr1	156426000	156428000	0.266281	CXEX
chr1	156428000	156430000	chr1	156624000	156626000	0.260043	CXEX
chr1	156428000	156430000	chr1	156656000	156658000	0.287741	CXEX
chr1	156428000	156430000	chr1	156748000	156750000	0.287704	CXEX
chr1	156430000	156432000	chr1	156432000	156434000	0.261418	CXEX
chr1	156432000	156434000	chr1	156430000	156432000	0.261418	CXEX
chr1	156444000	156446000	chr1	156446000	156448000	0.462276	CXEX
chr1	156446000	156448000	chr1	156444000	156446000	0.462276	CXEX
chr1	156456000	156458000	chr1	156420000	156422000	0.262893	CXEX
chr1	156456000	156458000	chr1	156500000	156502000	0.259037	CXEX
chr1	156456000	156458000	chr1	156502000	156504000	0.254689	CXEX
chr1	156456000	156458000	chr1	156656000	156658000	0.286318	CXEX
chr1	156474000	156476000	chr1	156064000	156066000	0.536095	CXEX
chr1	156474000	156476000	chr1	156192000	156194000	0.414605	CXEX
chr1	156474000	156476000	chr1	156338000	156340000	0.413081	CXEX
chr1	156474000	156476000	chr1	156416000	156418000	0.40503	CXEX
chr1	156474000	156476000	chr1	156476000	156478000	0.44534	CXEX
chr1	156474000	156476000	chr1	156504000	156506000	0.295616	CXEX
chr1	156474000	156476000	chr1	156508000	156510000	0.284213	CXEX
chr1	156474000	156476000	chr1	156510000	156512000	0.565744	CXEX
chr1	156474000	156476000	chr1	156660000	156662000	0.524605	CXEX
chr1	156474000	156476000	chr1	156728000	156730000	0.325177	CXEX
chr1	156474000	156476000	chr1	156740000	156742000	0.266027	CXEX
chr1	156476000	156478000	chr1	156064000	156066000	0.301831	CXEX
chr1	156476000	156478000	chr1	156192000	156194000	0.272262	CXEX
chr1	156476000	156478000	chr1	156338000	156340000	0.287986	CXEX
chr1	156476000	156478000	chr1	156416000	156418000	0.250778	CXEX
chr1	156476000	156478000	chr1	156474000	156476000	0.44534	CXEX
chr1	156476000	156478000	chr1	156510000	156512000	0.331534	CXEX
chr1	156476000	156478000	chr1	156660000	156662000	0.317902	CXEX
chr1	156486000	156488000	chr1	156488000	156490000	0.262358	CXEX
chr1	156486000	156488000	chr1	156500000	156502000	0.27683	CXEX
chr1	156486000	156488000	chr1	156600000	156602000	0.367851	CXEX
chr1	156488000	156490000	chr1	156486000	156488000	0.262358	CXEX
chr1	156488000	156490000	chr1	156490000	156492000	0.293755	CXEX
chr1	156488000	156490000	chr1	156502000	156504000	0.305972	CXEX
chr1	156488000	156490000	chr1	156600000	156602000	0.272779	CXEX
chr1	156490000	156492000	chr1	156082000	156084000	0.262617	CXEX
chr1	156490000	156492000	chr1	156488000	156490000	0.293755	CXEX
chr1	156490000	156492000	chr1	156492000	156494000	0.318686	CXEX
chr1	156490000	156492000	chr1	156624000	156626000	0.269176	CXEX
chr1	156492000	156494000	chr1	156490000	156492000	0.318686	CXEX
chr1	156492000	156494000	chr1	156624000	156626000	0.250703	CXEX
chr1	156492000	156494000	chr1	156656000	156658000	0.25062	CXEX
chr1	156498000	156500000	chr1	156500000	156502000	0.263656	CXEX
chr1	156500000	156502000	chr1	156338000	156340000	0.312733	CXEX
chr1	156500000	156502000	chr1	156418000	156420000	0.257467	CXEX
chr1	156500000	156502000	chr1	156456000	156458000	0.259037	CXEX
chr1	156500000	156502000	chr1	156486000	156488000	0.27683	CXEX
chr1	156500000	156502000	chr1	156498000	156500000	0.263656	CXEX
chr1	156500000	156502000	chr1	156502000	156504000	0.33967	CXEX
chr1	156500000	156502000	chr1	156504000	156506000	0.25628	CXEX
chr1	156500000	156502000	chr1	156600000	156602000	0.314811	CXEX
chr1	156500000	156502000	chr1	156656000	156658000	0.251057	CXEX
chr1	156500000	156502000	chr1	156660000	156662000	0.273388	CXEX
chr1	156500000	156502000	chr1	156766000	156768000	0.338867	CXEX
chr1	156502000	156504000	chr1	156338000	156340000	0.330499	CXEX
chr1	156502000	156504000	chr1	156416000	156418000	0.254872	CXEX
chr1	156502000	156504000	chr1	156456000	156458000	0.254689	CXEX
chr1	156502000	156504000	chr1	156488000	156490000	0.305972	CXEX
chr1	156502000	156504000	chr1	156500000	156502000	0.33967	CXEX
chr1	156502000	156504000	chr1	156504000	156506000	0.253161	CXEX
chr1	156502000	156504000	chr1	156600000	156602000	0.359627	CXEX
chr1	156502000	156504000	chr1	156660000	156662000	0.32412	CXEX
chr1	156502000	156504000	chr1	156766000	156768000	0.319965	CXEX
chr1	156504000	156506000	chr1	156338000	156340000	0.385232	CXEX
chr1	156504000	156506000	chr1	156416000	156418000	0.273041	CXEX
chr1	156504000	156506000	chr1	156474000	156476000	0.295616	CXEX
chr1	156504000	156506000	chr1	156500000	156502000	0.25628	CXEX
chr1	156504000	156506000	chr1	156502000	156504000	0.253161	CXEX
chr1	156504000	156506000	chr1	156510000	156512000	0.302174	CXEX
chr1	156504000	156506000	chr1	156600000	156602000	0.28918	CXEX
chr1	156504000	156506000	chr1	156660000	156662000	0.275678	CXEX
chr1	156504000	156506000	chr1	156740000	156742000	0.270389	CXEX
chr1	156504000	156506000	chr1	156766000	156768000	0.382355	CXEX
chr1	156508000	156510000	chr1	156338000	156340000	0.287277	CXEX
chr1	156508000	156510000	chr1	156474000	156476000	0.284213	CXEX
chr1	156508000	156510000	chr1	156510000	156512000	0.389208	CXEX
chr1	156508000	156510000	chr1	156600000	156602000	0.253704	CXEX
chr1	156508000	156510000	chr1	156660000	156662000	0.300055	CXEX
chr1	156508000	156510000	chr1	156666000	156668000	0.271993	CXEX
chr1	156510000	156512000	chr1	156338000	156340000	0.378831	CXEX
chr1	156510000	156512000	chr1	156416000	156418000	0.353851	CXEX
chr1	156510000	156512000	chr1	156474000	156476000	0.565744	CXEX
chr1	156510000	156512000	chr1	156476000	156478000	0.331534	CXEX
chr1	156510000	156512000	chr1	156504000	156506000	0.302174	CXEX
chr1	156510000	156512000	chr1	156508000	156510000	0.389208	CXEX
chr1	156510000	156512000	chr1	156600000	156602000	0.255574	CXEX
chr1	156510000	156512000	chr1	156660000	156662000	0.423224	CXEX
chr1	156510000	156512000	chr1	156728000	156730000	0.321354	CXEX
chr1	156594000	156596000	chr1	156600000	156602000	0.268923	CXEX
chr1	156600000	156602000	chr1	156338000	156340000	0.375028	CXEX
chr1	156600000	156602000	chr1	156416000	156418000	0.297771	CXEX
chr1	156600000	156602000	chr1	156418000	156420000	0.274129	CXEX
chr1	156600000	156602000	chr1	156486000	156488000	0.367851	CXEX
chr1	156600000	156602000	chr1	156488000	156490000	0.272779	CXEX
chr1	156600000	156602000	chr1	156500000	156502000	0.314811	CXEX
chr1	156600000	156602000	chr1	156502000	156504000	0.359627	CXEX
chr1	156600000	156602000	chr1	156504000	156506000	0.28918	CXEX
chr1	156600000	156602000	chr1	156508000	156510000	0.253704	CXEX
chr1	156600000	156602000	chr1	156510000	156512000	0.255574	CXEX
chr1	156600000	156602000	chr1	156594000	156596000	0.268923	CXEX
chr1	156600000	156602000	chr1	156660000	156662000	0.282819	CXEX
chr1	156600000	156602000	chr1	156740000	156742000	0.324686	CXEX
chr1	156600000	156602000	chr1	156766000	156768000	0.462518	CXEX
chr1	156624000	156626000	chr1	156428000	156430000	0.260043	CXEX
chr1	156624000	156626000	chr1	156490000	156492000	0.269176	CXEX
chr1	156624000	156626000	chr1	156492000	156494000	0.250703	CXEX
chr1	156624000	156626000	chr1	156626000	156628000	0.289811	CXEX
chr1	156624000	156626000	chr1	156640000	156642000	0.264234	CXEX
chr1	156624000	156626000	chr1	156658000	156660000	0.269598	CXEX
chr1	156626000	156628000	chr1	156624000	156626000	0.289811	CXEX
chr1	156640000	156642000	chr1	156624000	156626000	0.264234	CXEX
chr1	156656000	156658000	chr1	156420000	156422000	0.290808	CXEX
chr1	156656000	156658000	chr1	156428000	156430000	0.287741	CXEX
chr1	156656000	156658000	chr1	156456000	156458000	0.286318	CXEX
chr1	156656000	156658000	chr1	156492000	156494000	0.25062	CXEX
chr1	156656000	156658000	chr1	156500000	156502000	0.251057	CXEX
chr1	156656000	156658000	chr1	156658000	156660000	0.271953	CXEX
chr1	156656000	156658000	chr1	156766000	156768000	0.304676	CXEX
chr1	156658000	156660000	chr1	156624000	156626000	0.269598	CXEX
chr1	156658000	156660000	chr1	156656000	156658000	0.271953	CXEX
chr1	156660000	156662000	chr1	156338000	156340000	0.371434	CXEX
chr1	156660000	156662000	chr1	156416000	156418000	0.379812	CXEX
chr1	156660000	156662000	chr1	156474000	156476000	0.524605	CXEX
chr1	156660000	156662000	chr1	156476000	156478000	0.317902	CXEX
chr1	156660000	156662000	chr1	156500000	156502000	0.273388	CXEX
chr1	156660000	156662000	chr1	156502000	156504000	0.32412	CXEX
chr1	156660000	156662000	chr1	156504000	156506000	0.275678	CXEX
chr1	156660000	156662000	chr1	156508000	156510000	0.300055	CXEX
chr1	156660000	156662000	chr1	156510000	156512000	0.423224	CXEX
chr1	156660000	156662000	chr1	156600000	156602000	0.282819	CXEX
chr1	156660000	156662000	chr1	156666000	156668000	0.321627	CXEX
chr1	156660000	156662000	chr1	156728000	156730000	0.293575	CXEX
chr1	156660000	156662000	chr1	156740000	156742000	0.297967	CXEX
chr1	156660000	156662000	chr1	156766000	156768000	0.273931	CXEX
chr1	156666000	156668000	chr1	156508000	156510000	0.271993	CXEX
chr1	156666000	156668000	chr1	156660000	156662000	0.321627	CXEX
chr1	156666000	156668000	chr1	156668000	156670000	0.401787	CXEX
chr1	156668000	156670000	chr1	156666000	156668000	0.401787	CXEX
chr1	156704000	156706000	chr1	156706000	156708000	0.250836	CXEX
chr1	156706000	156708000	chr1	156704000	156706000	0.250836	CXEX
chr1	156706000	156708000	chr1	156708000	156710000	0.259267	CXEX
chr1	156708000	156710000	chr1	156706000	156708000	0.259267	CXEX
chr1	156724000	156726000	chr1	156726000	156728000	0.402398	CXEX
chr1	156726000	156728000	chr1	156724000	156726000	0.402398	CXEX
chr1	156728000	156730000	chr1	156338000	156340000	0.279752	CXEX
chr1	156728000	156730000	chr1	156474000	156476000	0.325177	CXEX
chr1	156728000	156730000	chr1	156510000	156512000	0.321354	CXEX
chr1	156728000	156730000	chr1	156660000	156662000	0.293575	CXEX
chr1	156728000	156730000	chr1	156740000	156742000	0.253487	CXEX
chr1	156728000	156730000	chr1	156766000	156768000	0.268043	CXEX
chr1	156740000	156742000	chr1	156338000	156340000	0.289532	CXEX
chr1	156740000	156742000	chr1	156474000	156476000	0.266027	CXEX
chr1	156740000	156742000	chr1	156504000	156506000	0.270389	CXEX
chr1	156740000	156742000	chr1	156600000	156602000	0.324686	CXEX
chr1	156740000	156742000	chr1	156660000	156662000	0.297967	CXEX
chr1	156740000	156742000	chr1	156728000	156730000	0.253487	CXEX
chr1	156740000	156742000	chr1	156766000	156768000	0.388452	CXEX
chr1	156746000	156748000	chr1	156748000	156750000	0.297358	CXEX
chr1	156748000	156750000	chr1	156428000	156430000	0.287704	CXEX
chr1	156748000	156750000	chr1	156746000	156748000	0.297358	CXEX
chr1	156750000	156752000	chr1	156766000	156768000	0.327812	CXEX
chr1	156766000	156768000	chr1	156500000	156502000	0.338867	CXEX
chr1	156766000	156768000	chr1	156502000	156504000	0.319965	CXEX
chr1	156766000	156768000	chr1	156504000	156506000	0.382355	CXEX
chr1	156766000	156768000	chr1	156600000	156602000	0.462518	CXEX
chr1	156766000	156768000	chr1	156656000	156658000	0.304676	CXEX
chr1	156766000	156768000	chr1	156660000	156662000	0.273931	CXEX
chr1	156766000	156768000	chr1	156728000	156730000	0.268043	CXEX
chr1	156766000	156768000	chr1	156740000	156742000	0.388452	CXEX
chr1	156766000	156768000	chr1	156750000	156752000	0.327812	CXEX
chr1	156766000	156768000	chr1	157044000	157046000	0.310445	CXEX
chr1	156766000	156768000	chr1	157138000	157140000	0.275009	CXEX
chr1	157044000	157046000	chr1	156766000	156768000	0.310445	CXEX
chr1	157044000	157046000	chr1	157046000	157048000	0.319186	CXEX
chr1	157046000	157048000	chr1	157044000	157046000	0.319186	CXEX
chr1	157138000	157140000	chr1	156766000	156768000	0.275009	CXEX
chr1	15810000	15812000	chr1	15542000	15544000	0.318857	CXEX
chr1	15810000	15812000	chr1	15834000	15836000	0.344522	CXEX
chr1	15810000	15812000	chr1	15948000	15950000	0.284461	CXEX
chr1	15834000	15836000	chr1	15524000	15526000	0.43519	CXEX
chr1	15834000	15836000	chr1	15526000	15528000	0.363046	CXEX
chr1	15834000	15836000	chr1	15542000	15544000	0.468463	CXEX
chr1	15834000	15836000	chr1	15616000	15618000	0.346025	CXEX
chr1	15834000	15836000	chr1	15810000	15812000	0.344522	CXEX
chr1	15834000	15836000	chr1	15836000	15838000	0.449118	CXEX
chr1	15834000	15836000	chr1	15846000	15848000	0.368186	CXEX
chr1	15834000	15836000	chr1	15948000	15950000	0.282147	CXEX
chr1	15836000	15838000	chr1	15524000	15526000	0.338841	CXEX
chr1	15836000	15838000	chr1	15834000	15836000	0.449118	CXEX
chr1	15846000	15848000	chr1	15524000	15526000	0.284322	CXEX
chr1	15846000	15848000	chr1	15542000	15544000	0.252963	CXEX
chr1	15846000	15848000	chr1	15616000	15618000	0.289703	CXEX
chr1	15846000	15848000	chr1	15834000	15836000	0.368186	CXEX
chr1	158818000	158820000	chr1	159140000	159142000	0.33198	CXEX
chr1	158818000	158820000	chr1	159180000	159182000	0.283135	CXEX
chr1	159140000	159142000	chr1	158818000	158820000	0.33198	CXEX
chr1	159140000	159142000	chr1	159142000	159144000	0.452548	CXEX
chr1	159142000	159144000	chr1	159140000	159142000	0.452548	CXEX
chr1	159170000	159172000	chr1	159172000	159174000	0.277124	CXEX
chr1	159172000	159174000	chr1	159170000	159172000	0.277124	CXEX
chr1	159180000	159182000	chr1	158818000	158820000	0.283135	CXEX
chr1	159206000	159208000	chr1	159208000	159210000	0.256908	CXEX
chr1	159208000	159210000	chr1	159206000	159208000	0.256908	CXEX
chr1	15948000	15950000	chr1	15542000	15544000	0.390118	CXEX
chr1	15948000	15950000	chr1	15810000	15812000	0.284461	CXEX
chr1	15948000	15950000	chr1	15834000	15836000	0.282147	CXEX
chr1	15974000	15976000	chr1	15976000	15978000	0.285175	CXEX
chr1	15976000	15978000	chr1	15974000	15976000	0.285175	CXEX
chr1	160030000	160032000	chr1	160032000	160034000	0.325403	CXEX
chr1	160032000	160034000	chr1	160030000	160032000	0.325403	CXEX
chr1	160048000	160050000	chr1	160104000	160106000	0.406749	CXEX
chr1	160048000	160050000	chr1	160182000	160184000	0.568936	CXEX
chr1	160048000	160050000	chr1	160294000	160296000	0.266291	CXEX
chr1	160080000	160082000	chr1	160294000	160296000	0.265044	CXEX
chr1	160084000	160086000	chr1	160086000	160088000	0.284124	CXEX
chr1	160086000	160088000	chr1	160084000	160086000	0.284124	CXEX
chr1	160086000	160088000	chr1	160092000	160094000	0.25393	CXEX
chr1	160086000	160088000	chr1	160098000	160100000	0.334056	CXEX
chr1	160086000	160088000	chr1	160100000	160102000	0.323996	CXEX
chr1	160086000	160088000	chr1	160102000	160104000	0.301339	CXEX
chr1	160086000	160088000	chr1	160116000	160118000	0.259224	CXEX
chr1	160086000	160088000	chr1	160118000	160120000	0.316437	CXEX
chr1	160086000	160088000	chr1	160294000	160296000	0.294066	CXEX
chr1	160086000	160088000	chr1	160342000	160344000	0.254541	CXEX
chr1	160090000	160092000	chr1	160092000	160094000	0.302767	CXEX
chr1	160092000	160094000	chr1	160086000	160088000	0.25393	CXEX
chr1	160092000	160094000	chr1	160090000	160092000	0.302767	CXEX
chr1	160098000	160100000	chr1	160086000	160088000	0.334056	CXEX
chr1	160098000	160100000	chr1	160100000	160102000	0.362027	CXEX
chr1	160098000	160100000	chr1	160102000	160104000	0.29353	CXEX
chr1	160098000	160100000	chr1	160116000	160118000	0.280402	CXEX
chr1	160098000	160100000	chr1	160118000	160120000	0.266487	CXEX
chr1	160098000	160100000	chr1	160208000	160210000	0.315858	CXEX
chr1	160098000	160100000	chr1	160218000	160220000	0.272673	CXEX
chr1	160098000	160100000	chr1	160252000	160254000	0.322678	CXEX
chr1	160098000	160100000	chr1	160284000	160286000	0.260975	CXEX
chr1	160098000	160100000	chr1	160342000	160344000	0.274187	CXEX
chr1	160100000	160102000	chr1	160086000	160088000	0.323996	CXEX
chr1	160100000	160102000	chr1	160098000	160100000	0.362027	CXEX
chr1	160100000	160102000	chr1	160102000	160104000	0.434399	CXEX
chr1	160100000	160102000	chr1	160104000	160106000	0.311902	CXEX
chr1	160100000	160102000	chr1	160118000	160120000	0.343461	CXEX
chr1	160100000	160102000	chr1	160182000	160184000	0.371787	CXEX
chr1	160100000	160102000	chr1	160208000	160210000	0.255947	CXEX
chr1	160100000	160102000	chr1	160250000	160252000	0.265433	CXEX
chr1	160100000	160102000	chr1	160260000	160262000	0.253612	CXEX
chr1	160100000	160102000	chr1	160294000	160296000	0.264709	CXEX
chr1	160102000	160104000	chr1	160086000	160088000	0.301339	CXEX
chr1	160102000	160104000	chr1	160098000	160100000	0.29353	CXEX
chr1	160102000	160104000	chr1	160100000	160102000	0.434399	CXEX
chr1	160102000	160104000	chr1	160104000	160106000	0.381676	CXEX
chr1	160102000	160104000	chr1	160118000	160120000	0.338074	CXEX
chr1	160102000	160104000	chr1	160182000	160184000	0.398495	CXEX
chr1	160102000	160104000	chr1	160208000	160210000	0.259622	CXEX
chr1	160102000	160104000	chr1	160260000	160262000	0.317936	CXEX
chr1	160102000	160104000	chr1	160294000	160296000	0.311784	CXEX
chr1	160104000	160106000	chr1	160048000	160050000	0.406749	CXEX
chr1	160104000	160106000	chr1	160100000	160102000	0.311902	CXEX
chr1	160104000	160106000	chr1	160102000	160104000	0.381676	CXEX
chr1	160104000	160106000	chr1	160118000	160120000	0.366612	CXEX
chr1	160104000	160106000	chr1	160128000	160130000	0.260541	CXEX
chr1	160104000	160106000	chr1	160182000	160184000	0.710325	CXEX
chr1	160104000	160106000	chr1	160208000	160210000	0.301582	CXEX
chr1	160104000	160106000	chr1	160260000	160262000	0.304079	CXEX
chr1	160104000	160106000	chr1	160294000	160296000	0.358895	CXEX
chr1	160116000	160118000	chr1	160086000	160088000	0.259224	CXEX
chr1	160116000	160118000	chr1	160098000	160100000	0.280402	CXEX
chr1	160116000	160118000	chr1	160118000	160120000	0.490709	CXEX
chr1	160116000	160118000	chr1	160182000	160184000	0.256907	CXEX
chr1	160116000	160118000	chr1	160208000	160210000	0.322318	CXEX
chr1	160118000	160120000	chr1	160086000	160088000	0.316437	CXEX
chr1	160118000	160120000	chr1	160098000	160100000	0.266487	CXEX
chr1	160118000	160120000	chr1	160100000	160102000	0.343461	CXEX
chr1	160118000	160120000	chr1	160102000	160104000	0.338074	CXEX
chr1	160118000	160120000	chr1	160104000	160106000	0.366612	CXEX
chr1	160118000	160120000	chr1	160116000	160118000	0.490709	CXEX
chr1	160118000	160120000	chr1	160128000	160130000	0.259082	CXEX
chr1	160118000	160120000	chr1	160182000	160184000	0.395847	CXEX
chr1	160118000	160120000	chr1	160208000	160210000	0.286797	CXEX
chr1	160118000	160120000	chr1	160294000	160296000	0.261902	CXEX
chr1	160128000	160130000	chr1	160104000	160106000	0.260541	CXEX
chr1	160128000	160130000	chr1	160118000	160120000	0.259082	CXEX
chr1	160128000	160130000	chr1	160182000	160184000	0.339434	CXEX
chr1	160182000	160184000	chr1	160048000	160050000	0.568936	CXEX
chr1	160182000	160184000	chr1	160100000	160102000	0.371787	CXEX
chr1	160182000	160184000	chr1	160102000	160104000	0.398495	CXEX
chr1	160182000	160184000	chr1	160104000	160106000	0.710325	CXEX
chr1	160182000	160184000	chr1	160116000	160118000	0.256907	CXEX
chr1	160182000	160184000	chr1	160118000	160120000	0.395847	CXEX
chr1	160182000	160184000	chr1	160128000	160130000	0.339434	CXEX
chr1	160182000	160184000	chr1	160208000	160210000	0.348702	CXEX
chr1	160182000	160184000	chr1	160250000	160252000	0.322572	CXEX
chr1	160182000	160184000	chr1	160260000	160262000	0.320931	CXEX
chr1	160182000	160184000	chr1	160262000	160264000	0.325358	CXEX
chr1	160182000	160184000	chr1	160294000	160296000	0.447255	CXEX
chr1	160206000	160208000	chr1	160208000	160210000	0.301125	CXEX
chr1	160208000	160210000	chr1	160098000	160100000	0.315858	CXEX
chr1	160208000	160210000	chr1	160100000	160102000	0.255947	CXEX
chr1	160208000	160210000	chr1	160102000	160104000	0.259622	CXEX
chr1	160208000	160210000	chr1	160104000	160106000	0.301582	CXEX
chr1	160208000	160210000	chr1	160116000	160118000	0.322318	CXEX
chr1	160208000	160210000	chr1	160118000	160120000	0.286797	CXEX
chr1	160208000	160210000	chr1	160182000	160184000	0.348702	CXEX
chr1	160208000	160210000	chr1	160206000	160208000	0.301125	CXEX
chr1	160208000	160210000	chr1	160218000	160220000	0.341863	CXEX
chr1	160208000	160210000	chr1	160260000	160262000	0.252555	CXEX
chr1	160218000	160220000	chr1	160098000	160100000	0.272673	CXEX
chr1	160218000	160220000	chr1	160208000	160210000	0.341863	CXEX
chr1	160250000	160252000	chr1	160100000	160102000	0.265433	CXEX
chr1	160250000	160252000	chr1	160182000	160184000	0.322572	CXEX
chr1	160250000	160252000	chr1	160252000	160254000	0.26531	CXEX
chr1	160252000	160254000	chr1	160098000	160100000	0.322678	CXEX
chr1	160252000	160254000	chr1	160250000	160252000	0.26531	CXEX
chr1	160260000	160262000	chr1	160100000	160102000	0.253612	CXEX
chr1	160260000	160262000	chr1	160102000	160104000	0.317936	CXEX
chr1	160260000	160262000	chr1	160104000	160106000	0.304079	CXEX
chr1	160260000	160262000	chr1	160182000	160184000	0.320931	CXEX
chr1	160260000	160262000	chr1	160208000	160210000	0.252555	CXEX
chr1	160260000	160262000	chr1	160294000	160296000	0.300891	CXEX
chr1	160262000	160264000	chr1	160182000	160184000	0.325358	CXEX
chr1	160284000	160286000	chr1	160098000	160100000	0.260975	CXEX
chr1	160294000	160296000	chr1	160048000	160050000	0.266291	CXEX
chr1	160294000	160296000	chr1	160080000	160082000	0.265044	CXEX
chr1	160294000	160296000	chr1	160086000	160088000	0.294066	CXEX
chr1	160294000	160296000	chr1	160100000	160102000	0.264709	CXEX
chr1	160294000	160296000	chr1	160102000	160104000	0.311784	CXEX
chr1	160294000	160296000	chr1	160104000	160106000	0.358895	CXEX
chr1	160294000	160296000	chr1	160118000	160120000	0.261902	CXEX
chr1	160294000	160296000	chr1	160182000	160184000	0.447255	CXEX
chr1	160294000	160296000	chr1	160260000	160262000	0.300891	CXEX
chr1	160342000	160344000	chr1	160086000	160088000	0.254541	CXEX
chr1	160342000	160344000	chr1	160098000	160100000	0.274187	CXEX
chr1	161044000	161046000	chr1	161046000	161048000	0.357952	CXEX
chr1	161046000	161048000	chr1	161044000	161046000	0.357952	CXEX
chr1	161096000	161098000	chr1	161098000	161100000	0.300496	CXEX
chr1	161098000	161100000	chr1	161096000	161098000	0.300496	CXEX
chr1	161098000	161100000	chr1	161314000	161316000	0.260451	CXEX
chr1	161116000	161118000	chr1	161118000	161120000	0.328168	CXEX
chr1	161118000	161120000	chr1	161116000	161118000	0.328168	CXEX
chr1	161118000	161120000	chr1	161132000	161134000	0.260005	CXEX
chr1	161132000	161134000	chr1	161118000	161120000	0.260005	CXEX
chr1	161132000	161134000	chr1	161166000	161168000	0.323928	CXEX
chr1	161132000	161134000	chr1	161202000	161204000	0.305	CXEX
chr1	161132000	161134000	chr1	161314000	161316000	0.255666	CXEX
chr1	161132000	161134000	chr1	161398000	161400000	0.271503	CXEX
chr1	161152000	161154000	chr1	161154000	161156000	0.359611	CXEX
chr1	161154000	161156000	chr1	161152000	161154000	0.359611	CXEX
chr1	161166000	161168000	chr1	161132000	161134000	0.323928	CXEX
chr1	161176000	161178000	chr1	161314000	161316000	0.339338	CXEX
chr1	161200000	161202000	chr1	161202000	161204000	0.267194	CXEX
chr1	161202000	161204000	chr1	161132000	161134000	0.305	CXEX
chr1	161202000	161204000	chr1	161200000	161202000	0.267194	CXEX
chr1	161202000	161204000	chr1	161314000	161316000	0.335004	CXEX
chr1	161208000	161210000	chr1	161210000	161212000	0.469446	CXEX
chr1	161210000	161212000	chr1	161208000	161210000	0.469446	CXEX
chr1	161258000	161260000	chr1	161390000	161392000	0.253536	CXEX
chr1	161314000	161316000	chr1	161098000	161100000	0.260451	CXEX
chr1	161314000	161316000	chr1	161132000	161134000	0.255666	CXEX
chr1	161314000	161316000	chr1	161176000	161178000	0.339338	CXEX
chr1	161314000	161316000	chr1	161202000	161204000	0.335004	CXEX
chr1	161314000	161316000	chr1	161530000	161532000	0.261109	CXEX
chr1	161314000	161316000	chr1	161612000	161614000	0.270187	CXEX
chr1	161314000	161316000	chr1	161726000	161728000	0.269291	CXEX
chr1	161388000	161390000	chr1	161390000	161392000	0.396481	CXEX
chr1	161390000	161392000	chr1	161258000	161260000	0.253536	CXEX
chr1	161390000	161392000	chr1	161388000	161390000	0.396481	CXEX
chr1	161398000	161400000	chr1	161132000	161134000	0.271503	CXEX
chr1	161398000	161400000	chr1	161530000	161532000	0.275982	CXEX
chr1	1614000	1616000	chr1	1308000	1310000	0.348461	CXEX
chr1	1614000	1616000	chr1	1318000	1320000	0.29543	CXEX
chr1	1614000	1616000	chr1	1512000	1514000	0.260999	CXEX
chr1	1614000	1616000	chr1	1692000	1694000	0.268278	CXEX
chr1	161530000	161532000	chr1	161314000	161316000	0.261109	CXEX
chr1	161530000	161532000	chr1	161398000	161400000	0.275982	CXEX
chr1	161530000	161532000	chr1	161540000	161542000	0.262475	CXEX
chr1	161530000	161532000	chr1	161612000	161614000	0.25609	CXEX
chr1	161540000	161542000	chr1	161530000	161532000	0.262475	CXEX
chr1	161612000	161614000	chr1	161314000	161316000	0.270187	CXEX
chr1	161612000	161614000	chr1	161530000	161532000	0.25609	CXEX
chr1	161612000	161614000	chr1	161620000	161622000	0.311184	CXEX
chr1	161620000	161622000	chr1	161612000	161614000	0.311184	CXEX
chr1	161726000	161728000	chr1	161314000	161316000	0.269291	CXEX
chr1	162110000	162112000	chr1	162112000	162114000	0.283735	CXEX
chr1	162112000	162114000	chr1	162110000	162112000	0.283735	CXEX
chr1	162496000	162498000	chr1	162498000	162500000	0.484198	CXEX
chr1	162498000	162500000	chr1	162496000	162498000	0.484198	CXEX
chr1	162560000	162562000	chr1	162562000	162564000	0.293942	CXEX
chr1	162562000	162564000	chr1	162560000	162562000	0.293942	CXEX
chr1	162860000	162862000	chr1	162916000	162918000	0.379357	CXEX
chr1	162860000	162862000	chr1	162928000	162930000	0.319092	CXEX
chr1	162916000	162918000	chr1	162860000	162862000	0.379357	CXEX
chr1	162916000	162918000	chr1	162928000	162930000	0.671609	CXEX
chr1	162916000	162918000	chr1	163054000	163056000	0.376633	CXEX
chr1	162916000	162918000	chr1	163068000	163070000	0.367131	CXEX
chr1	162928000	162930000	chr1	162860000	162862000	0.319092	CXEX
chr1	162928000	162930000	chr1	162916000	162918000	0.671609	CXEX
chr1	162928000	162930000	chr1	163054000	163056000	0.352815	CXEX
chr1	162928000	162930000	chr1	163068000	163070000	0.326468	CXEX
chr1	163054000	163056000	chr1	162916000	162918000	0.376633	CXEX
chr1	163054000	163056000	chr1	162928000	162930000	0.352815	CXEX
chr1	163054000	163056000	chr1	163320000	163322000	0.26229	CXEX
chr1	163054000	163056000	chr1	163442000	163444000	0.314876	CXEX
chr1	163068000	163070000	chr1	162916000	162918000	0.367131	CXEX
chr1	163068000	163070000	chr1	162928000	162930000	0.326468	CXEX
chr1	163320000	163322000	chr1	163054000	163056000	0.26229	CXEX
chr1	163320000	163322000	chr1	163322000	163324000	0.334307	CXEX
chr1	163320000	163322000	chr1	163442000	163444000	0.320765	CXEX
chr1	163322000	163324000	chr1	163320000	163322000	0.334307	CXEX
chr1	163436000	163438000	chr1	163442000	163444000	0.358235	CXEX
chr1	163442000	163444000	chr1	163054000	163056000	0.314876	CXEX
chr1	163442000	163444000	chr1	163320000	163322000	0.320765	CXEX
chr1	163442000	163444000	chr1	163436000	163438000	0.358235	CXEX
chr1	164558000	164560000	chr1	164574000	164576000	0.406436	CXEX
chr1	164558000	164560000	chr1	164602000	164604000	0.271853	CXEX
chr1	164558000	164560000	chr1	164634000	164636000	0.290387	CXEX
chr1	164558000	164560000	chr1	164636000	164638000	0.295404	CXEX
chr1	164574000	164576000	chr1	164558000	164560000	0.406436	CXEX
chr1	164574000	164576000	chr1	164636000	164638000	0.365836	CXEX
chr1	164574000	164576000	chr1	164754000	164756000	0.261923	CXEX
chr1	164602000	164604000	chr1	164558000	164560000	0.271853	CXEX
chr1	164634000	164636000	chr1	164558000	164560000	0.290387	CXEX
chr1	164634000	164636000	chr1	164702000	164704000	0.26171	CXEX
chr1	164636000	164638000	chr1	164558000	164560000	0.295404	CXEX
chr1	164636000	164638000	chr1	164574000	164576000	0.365836	CXEX
chr1	164636000	164638000	chr1	164754000	164756000	0.291925	CXEX
chr1	164702000	164704000	chr1	164634000	164636000	0.26171	CXEX
chr1	164752000	164754000	chr1	164754000	164756000	0.288112	CXEX
chr1	164754000	164756000	chr1	164574000	164576000	0.261923	CXEX
chr1	164754000	164756000	chr1	164636000	164638000	0.291925	CXEX
chr1	164754000	164756000	chr1	164752000	164754000	0.288112	CXEX
chr1	16496000	16498000	chr1	16612000	16614000	0.253635	CXEX
chr1	165598000	165600000	chr1	165630000	165632000	0.344211	CXEX
chr1	165598000	165600000	chr1	165828000	165830000	0.305839	CXEX
chr1	165630000	165632000	chr1	165598000	165600000	0.344211	CXEX
chr1	165630000	165632000	chr1	165826000	165828000	0.309894	CXEX
chr1	165630000	165632000	chr1	165828000	165830000	0.341684	CXEX
chr1	1658000	1660000	chr1	1308000	1310000	0.335528	CXEX
chr1	165826000	165828000	chr1	165630000	165632000	0.309894	CXEX
chr1	165826000	165828000	chr1	165828000	165830000	0.407392	CXEX
chr1	165828000	165830000	chr1	165598000	165600000	0.305839	CXEX
chr1	165828000	165830000	chr1	165630000	165632000	0.341684	CXEX
chr1	165828000	165830000	chr1	165826000	165828000	0.407392	CXEX
chr1	16612000	16614000	chr1	16496000	16498000	0.253635	CXEX
chr1	16612000	16614000	chr1	16888000	16890000	0.261514	CXEX
chr1	16612000	16614000	chr1	16970000	16972000	0.3017	CXEX
chr1	166838000	166840000	chr1	166876000	166878000	0.258963	CXEX
chr1	166838000	166840000	chr1	167126000	167128000	0.305504	CXEX
chr1	166838000	166840000	chr1	167220000	167222000	0.265568	CXEX
chr1	166842000	166844000	chr1	166844000	166846000	0.353021	CXEX
chr1	166844000	166846000	chr1	166842000	166844000	0.353021	CXEX
chr1	166858000	166860000	chr1	166874000	166876000	0.36788	CXEX
chr1	166874000	166876000	chr1	166858000	166860000	0.36788	CXEX
chr1	166874000	166876000	chr1	166876000	166878000	0.373416	CXEX
chr1	166874000	166876000	chr1	167220000	167222000	0.35626	CXEX
chr1	166876000	166878000	chr1	166838000	166840000	0.258963	CXEX
chr1	166876000	166878000	chr1	166874000	166876000	0.373416	CXEX
chr1	166876000	166878000	chr1	167126000	167128000	0.341237	CXEX
chr1	166876000	166878000	chr1	167220000	167222000	0.382225	CXEX
chr1	166974000	166976000	chr1	166976000	166978000	0.322403	CXEX
chr1	166976000	166978000	chr1	166974000	166976000	0.322403	CXEX
chr1	167126000	167128000	chr1	166838000	166840000	0.305504	CXEX
chr1	167126000	167128000	chr1	166876000	166878000	0.341237	CXEX
chr1	167126000	167128000	chr1	167168000	167170000	0.549517	CXEX
chr1	167126000	167128000	chr1	167220000	167222000	0.395702	CXEX
chr1	167126000	167128000	chr1	167270000	167272000	0.260041	CXEX
chr1	167126000	167128000	chr1	167328000	167330000	0.341378	CXEX
chr1	167168000	167170000	chr1	167126000	167128000	0.549517	CXEX
chr1	167220000	167222000	chr1	166838000	166840000	0.265568	CXEX
chr1	167220000	167222000	chr1	166874000	166876000	0.35626	CXEX
chr1	167220000	167222000	chr1	166876000	166878000	0.382225	CXEX
chr1	167220000	167222000	chr1	167126000	167128000	0.395702	CXEX
chr1	167220000	167222000	chr1	167328000	167330000	0.355041	CXEX
chr1	167266000	167268000	chr1	167268000	167270000	0.260291	CXEX
chr1	167268000	167270000	chr1	167266000	167268000	0.260291	CXEX
chr1	167270000	167272000	chr1	167126000	167128000	0.260041	CXEX
chr1	167328000	167330000	chr1	167126000	167128000	0.341378	CXEX
chr1	167328000	167330000	chr1	167220000	167222000	0.355041	CXEX
chr1	167328000	167330000	chr1	167662000	167664000	0.273928	CXEX
chr1	167454000	167456000	chr1	167456000	167458000	0.403903	CXEX
chr1	167456000	167458000	chr1	167454000	167456000	0.403903	CXEX
chr1	167456000	167458000	chr1	167714000	167716000	0.2568	CXEX
chr1	167460000	167462000	chr1	167662000	167664000	0.281214	CXEX
chr1	167532000	167534000	chr1	167534000	167536000	0.302745	CXEX
chr1	167534000	167536000	chr1	167532000	167534000	0.302745	CXEX
chr1	167552000	167554000	chr1	167662000	167664000	0.275824	CXEX
chr1	167552000	167554000	chr1	167714000	167716000	0.254218	CXEX
chr1	167552000	167554000	chr1	167936000	167938000	0.296404	CXEX
chr1	167662000	167664000	chr1	167328000	167330000	0.273928	CXEX
chr1	167662000	167664000	chr1	167460000	167462000	0.281214	CXEX
chr1	167662000	167664000	chr1	167552000	167554000	0.275824	CXEX
chr1	167662000	167664000	chr1	167934000	167936000	0.265847	CXEX
chr1	167662000	167664000	chr1	167936000	167938000	0.420761	CXEX
chr1	167714000	167716000	chr1	167456000	167458000	0.2568	CXEX
chr1	167714000	167716000	chr1	167552000	167554000	0.254218	CXEX
chr1	167714000	167716000	chr1	167716000	167718000	0.260209	CXEX
chr1	167714000	167716000	chr1	167720000	167722000	0.269204	CXEX
chr1	167716000	167718000	chr1	167714000	167716000	0.260209	CXEX
chr1	167720000	167722000	chr1	167714000	167716000	0.269204	CXEX
chr1	167720000	167722000	chr1	167722000	167724000	0.327655	CXEX
chr1	167722000	167724000	chr1	167720000	167722000	0.327655	CXEX
chr1	167934000	167936000	chr1	167662000	167664000	0.265847	CXEX
chr1	167934000	167936000	chr1	167936000	167938000	0.358019	CXEX
chr1	167936000	167938000	chr1	167552000	167554000	0.296404	CXEX
chr1	167936000	167938000	chr1	167662000	167664000	0.420761	CXEX
chr1	167936000	167938000	chr1	167934000	167936000	0.358019	CXEX
chr1	167936000	167938000	chr1	168004000	168006000	0.406533	CXEX
chr1	167936000	167938000	chr1	168178000	168180000	0.305918	CXEX
chr1	167936000	167938000	chr1	168228000	168230000	0.277539	CXEX
chr1	168004000	168006000	chr1	167936000	167938000	0.406533	CXEX
chr1	168004000	168006000	chr1	168386000	168388000	0.466092	CXEX
chr1	168004000	168006000	chr1	168398000	168400000	0.325575	CXEX
chr1	168004000	168006000	chr1	168436000	168438000	0.268719	CXEX
chr1	168178000	168180000	chr1	167936000	167938000	0.305918	CXEX
chr1	168178000	168180000	chr1	168398000	168400000	0.316697	CXEX
chr1	168228000	168230000	chr1	167936000	167938000	0.277539	CXEX
chr1	168372000	168374000	chr1	168374000	168376000	0.318608	CXEX
chr1	168372000	168374000	chr1	168386000	168388000	0.462707	CXEX
chr1	168372000	168374000	chr1	168398000	168400000	0.324386	CXEX
chr1	168372000	168374000	chr1	168436000	168438000	0.263762	CXEX
chr1	168372000	168374000	chr1	168438000	168440000	0.288589	CXEX
chr1	168372000	168374000	chr1	168608000	168610000	0.269505	CXEX
chr1	168372000	168374000	chr1	168634000	168636000	0.326029	CXEX
chr1	168372000	168374000	chr1	168736000	168738000	0.401044	CXEX
chr1	168374000	168376000	chr1	168372000	168374000	0.318608	CXEX
chr1	168374000	168376000	chr1	168386000	168388000	0.325497	CXEX
chr1	168374000	168376000	chr1	168398000	168400000	0.2587	CXEX
chr1	168374000	168376000	chr1	168736000	168738000	0.273632	CXEX
chr1	168386000	168388000	chr1	168004000	168006000	0.466092	CXEX
chr1	168386000	168388000	chr1	168372000	168374000	0.462707	CXEX
chr1	168386000	168388000	chr1	168374000	168376000	0.325497	CXEX
chr1	168386000	168388000	chr1	168398000	168400000	0.412359	CXEX
chr1	168386000	168388000	chr1	168428000	168430000	0.382659	CXEX
chr1	168386000	168388000	chr1	168436000	168438000	0.459947	CXEX
chr1	168386000	168388000	chr1	168438000	168440000	0.385836	CXEX
chr1	168386000	168388000	chr1	168584000	168586000	0.419533	CXEX
chr1	168386000	168388000	chr1	168608000	168610000	0.323516	CXEX
chr1	168386000	168388000	chr1	168634000	168636000	0.558167	CXEX
chr1	168386000	168388000	chr1	168736000	168738000	0.654702	CXEX
chr1	168398000	168400000	chr1	168004000	168006000	0.325575	CXEX
chr1	168398000	168400000	chr1	168178000	168180000	0.316697	CXEX
chr1	168398000	168400000	chr1	168372000	168374000	0.324386	CXEX
chr1	168398000	168400000	chr1	168374000	168376000	0.2587	CXEX
chr1	168398000	168400000	chr1	168386000	168388000	0.412359	CXEX
chr1	168398000	168400000	chr1	168428000	168430000	0.253305	CXEX
chr1	168398000	168400000	chr1	168438000	168440000	0.254027	CXEX
chr1	168398000	168400000	chr1	168634000	168636000	0.340864	CXEX
chr1	168398000	168400000	chr1	168736000	168738000	0.385146	CXEX
chr1	168428000	168430000	chr1	168386000	168388000	0.382659	CXEX
chr1	168428000	168430000	chr1	168398000	168400000	0.253305	CXEX
chr1	168428000	168430000	chr1	168634000	168636000	0.255069	CXEX
chr1	168428000	168430000	chr1	168736000	168738000	0.360031	CXEX
chr1	168436000	168438000	chr1	168004000	168006000	0.268719	CXEX
chr1	168436000	168438000	chr1	168372000	168374000	0.263762	CXEX
chr1	168436000	168438000	chr1	168386000	168388000	0.459947	CXEX
chr1	168436000	168438000	chr1	168438000	168440000	0.53249	CXEX
chr1	168436000	168438000	chr1	168584000	168586000	0.250552	CXEX
chr1	168436000	168438000	chr1	168634000	168636000	0.379404	CXEX
chr1	168436000	168438000	chr1	168736000	168738000	0.376425	CXEX
chr1	168438000	168440000	chr1	168372000	168374000	0.288589	CXEX
chr1	168438000	168440000	chr1	168386000	168388000	0.385836	CXEX
chr1	168438000	168440000	chr1	168398000	168400000	0.254027	CXEX
chr1	168438000	168440000	chr1	168436000	168438000	0.53249	CXEX
chr1	168438000	168440000	chr1	168584000	168586000	0.28219	CXEX
chr1	168438000	168440000	chr1	168608000	168610000	0.263107	CXEX
chr1	168438000	168440000	chr1	168634000	168636000	0.334702	CXEX
chr1	168438000	168440000	chr1	168736000	168738000	0.401123	CXEX
chr1	168584000	168586000	chr1	168386000	168388000	0.419533	CXEX
chr1	168584000	168586000	chr1	168436000	168438000	0.250552	CXEX
chr1	168584000	168586000	chr1	168438000	168440000	0.28219	CXEX
chr1	168584000	168586000	chr1	168634000	168636000	0.333531	CXEX
chr1	168584000	168586000	chr1	168736000	168738000	0.443297	CXEX
chr1	168584000	168586000	chr1	168962000	168964000	0.324793	CXEX
chr1	168608000	168610000	chr1	168372000	168374000	0.269505	CXEX
chr1	168608000	168610000	chr1	168386000	168388000	0.323516	CXEX
chr1	168608000	168610000	chr1	168438000	168440000	0.263107	CXEX
chr1	168608000	168610000	chr1	168612000	168614000	0.272944	CXEX
chr1	168608000	168610000	chr1	168736000	168738000	0.279288	CXEX
chr1	168612000	168614000	chr1	168608000	168610000	0.272944	CXEX
chr1	168612000	168614000	chr1	168636000	168638000	0.296869	CXEX
chr1	168612000	168614000	chr1	168918000	168920000	0.361597	CXEX
chr1	168634000	168636000	chr1	168372000	168374000	0.326029	CXEX
chr1	168634000	168636000	chr1	168386000	168388000	0.558167	CXEX
chr1	168634000	168636000	chr1	168398000	168400000	0.340864	CXEX
chr1	168634000	168636000	chr1	168428000	168430000	0.255069	CXEX
chr1	168634000	168636000	chr1	168436000	168438000	0.379404	CXEX
chr1	168634000	168636000	chr1	168438000	168440000	0.334702	CXEX
chr1	168634000	168636000	chr1	168584000	168586000	0.333531	CXEX
chr1	168634000	168636000	chr1	168736000	168738000	0.532012	CXEX
chr1	168634000	168636000	chr1	168962000	168964000	0.494665	CXEX
chr1	168636000	168638000	chr1	168612000	168614000	0.296869	CXEX
chr1	168736000	168738000	chr1	168372000	168374000	0.401044	CXEX
chr1	168736000	168738000	chr1	168374000	168376000	0.273632	CXEX
chr1	168736000	168738000	chr1	168386000	168388000	0.654702	CXEX
chr1	168736000	168738000	chr1	168398000	168400000	0.385146	CXEX
chr1	168736000	168738000	chr1	168428000	168430000	0.360031	CXEX
chr1	168736000	168738000	chr1	168436000	168438000	0.376425	CXEX
chr1	168736000	168738000	chr1	168438000	168440000	0.401123	CXEX
chr1	168736000	168738000	chr1	168584000	168586000	0.443297	CXEX
chr1	168736000	168738000	chr1	168608000	168610000	0.279288	CXEX
chr1	168736000	168738000	chr1	168634000	168636000	0.532012	CXEX
chr1	168736000	168738000	chr1	168962000	168964000	0.592315	CXEX
chr1	168736000	168738000	chr1	168970000	168972000	0.264031	CXEX
chr1	16888000	16890000	chr1	16612000	16614000	0.261514	CXEX
chr1	168918000	168920000	chr1	168612000	168614000	0.361597	CXEX
chr1	168918000	168920000	chr1	169106000	169108000	0.311396	CXEX
chr1	168918000	168920000	chr1	169110000	169112000	0.320789	CXEX
chr1	168962000	168964000	chr1	168584000	168586000	0.324793	CXEX
chr1	168962000	168964000	chr1	168634000	168636000	0.494665	CXEX
chr1	168962000	168964000	chr1	168736000	168738000	0.592315	CXEX
chr1	168962000	168964000	chr1	169102000	169104000	0.451005	CXEX
chr1	168962000	168964000	chr1	169106000	169108000	0.285683	CXEX
chr1	168970000	168972000	chr1	168736000	168738000	0.264031	CXEX
chr1	168970000	168972000	chr1	169102000	169104000	0.273284	CXEX
chr1	168970000	168972000	chr1	169106000	169108000	0.264006	CXEX
chr1	16904000	16906000	chr1	16914000	16916000	0.277481	CXEX
chr1	169086000	169088000	chr1	169106000	169108000	0.261412	CXEX
chr1	169086000	169088000	chr1	169366000	169368000	0.275913	CXEX
chr1	169090000	169092000	chr1	169106000	169108000	0.258298	CXEX
chr1	169102000	169104000	chr1	168962000	168964000	0.451005	CXEX
chr1	169102000	169104000	chr1	168970000	168972000	0.273284	CXEX
chr1	169102000	169104000	chr1	169106000	169108000	0.360139	CXEX
chr1	169102000	169104000	chr1	169486000	169488000	0.341674	CXEX
chr1	169104000	169106000	chr1	169106000	169108000	0.283503	CXEX
chr1	169106000	169108000	chr1	168918000	168920000	0.311396	CXEX
chr1	169106000	169108000	chr1	168962000	168964000	0.285683	CXEX
chr1	169106000	169108000	chr1	168970000	168972000	0.264006	CXEX
chr1	169106000	169108000	chr1	169086000	169088000	0.261412	CXEX
chr1	169106000	169108000	chr1	169090000	169092000	0.258298	CXEX
chr1	169106000	169108000	chr1	169102000	169104000	0.360139	CXEX
chr1	169106000	169108000	chr1	169104000	169106000	0.283503	CXEX
chr1	169106000	169108000	chr1	169108000	169110000	0.316257	CXEX
chr1	169106000	169108000	chr1	169110000	169112000	0.301459	CXEX
chr1	169106000	169108000	chr1	169366000	169368000	0.331597	CXEX
chr1	169106000	169108000	chr1	169426000	169428000	0.309163	CXEX
chr1	169106000	169108000	chr1	169486000	169488000	0.328485	CXEX
chr1	169108000	169110000	chr1	169106000	169108000	0.316257	CXEX
chr1	169108000	169110000	chr1	169110000	169112000	0.351495	CXEX
chr1	169108000	169110000	chr1	169366000	169368000	0.260324	CXEX
chr1	169110000	169112000	chr1	168918000	168920000	0.320789	CXEX
chr1	169110000	169112000	chr1	169106000	169108000	0.301459	CXEX
chr1	169110000	169112000	chr1	169108000	169110000	0.351495	CXEX
chr1	169110000	169112000	chr1	169366000	169368000	0.299616	CXEX
chr1	16912000	16914000	chr1	16914000	16916000	0.521411	CXEX
chr1	16914000	16916000	chr1	16904000	16906000	0.277481	CXEX
chr1	16914000	16916000	chr1	16912000	16914000	0.521411	CXEX
chr1	1692000	1694000	chr1	1308000	1310000	0.375625	CXEX
chr1	1692000	1694000	chr1	1614000	1616000	0.268278	CXEX
chr1	169366000	169368000	chr1	169086000	169088000	0.275913	CXEX
chr1	169366000	169368000	chr1	169106000	169108000	0.331597	CXEX
chr1	169366000	169368000	chr1	169108000	169110000	0.260324	CXEX
chr1	169366000	169368000	chr1	169110000	169112000	0.299616	CXEX
chr1	169366000	169368000	chr1	169368000	169370000	0.555813	CXEX
chr1	169366000	169368000	chr1	169426000	169428000	0.365698	CXEX
chr1	169366000	169368000	chr1	169486000	169488000	0.279513	CXEX
chr1	169368000	169370000	chr1	169366000	169368000	0.555813	CXEX
chr1	169426000	169428000	chr1	169106000	169108000	0.309163	CXEX
chr1	169426000	169428000	chr1	169366000	169368000	0.365698	CXEX
chr1	169426000	169428000	chr1	169486000	169488000	0.326148	CXEX
chr1	169484000	169486000	chr1	169486000	169488000	0.267828	CXEX
chr1	169486000	169488000	chr1	169102000	169104000	0.341674	CXEX
chr1	169486000	169488000	chr1	169106000	169108000	0.328485	CXEX
chr1	169486000	169488000	chr1	169366000	169368000	0.279513	CXEX
chr1	169486000	169488000	chr1	169426000	169428000	0.326148	CXEX
chr1	169486000	169488000	chr1	169484000	169486000	0.267828	CXEX
chr1	16970000	16972000	chr1	16612000	16614000	0.3017	CXEX
chr1	169794000	169796000	chr1	169892000	169894000	0.2699	CXEX
chr1	169794000	169796000	chr1	169894000	169896000	0.265482	CXEX
chr1	169892000	169894000	chr1	169794000	169796000	0.2699	CXEX
chr1	169892000	169894000	chr1	169894000	169896000	0.595366	CXEX
chr1	169892000	169894000	chr1	170074000	170076000	0.385739	CXEX
chr1	169894000	169896000	chr1	169794000	169796000	0.265482	CXEX
chr1	169894000	169896000	chr1	169892000	169894000	0.595366	CXEX
chr1	169894000	169896000	chr1	170074000	170076000	0.381961	CXEX
chr1	170074000	170076000	chr1	169892000	169894000	0.385739	CXEX
chr1	170074000	170076000	chr1	169894000	169896000	0.381961	CXEX
chr1	17010000	17012000	chr1	17012000	17014000	0.455439	CXEX
chr1	17012000	17014000	chr1	17010000	17012000	0.455439	CXEX
chr1	170530000	170532000	chr1	170532000	170534000	0.457762	CXEX
chr1	170532000	170534000	chr1	170530000	170532000	0.457762	CXEX
chr1	17058000	17060000	chr1	17060000	17062000	0.264874	CXEX
chr1	17060000	17062000	chr1	17058000	17060000	0.264874	CXEX
chr1	171456000	171458000	chr1	171742000	171744000	0.287152	CXEX
chr1	171644000	171646000	chr1	171646000	171648000	0.33654	CXEX
chr1	171646000	171648000	chr1	171644000	171646000	0.33654	CXEX
chr1	171742000	171744000	chr1	171456000	171458000	0.287152	CXEX
chr1	171742000	171744000	chr1	171780000	171782000	0.379571	CXEX
chr1	171780000	171782000	chr1	171742000	171744000	0.379571	CXEX
chr1	172358000	172360000	chr1	172532000	172534000	0.530158	CXEX
chr1	172532000	172534000	chr1	172358000	172360000	0.530158	CXEX
chr1	173428000	173430000	chr1	173430000	173432000	0.413729	CXEX
chr1	173428000	173430000	chr1	173476000	173478000	0.269661	CXEX
chr1	173430000	173432000	chr1	173428000	173430000	0.413729	CXEX
chr1	173476000	173478000	chr1	173428000	173430000	0.269661	CXEX
chr1	173476000	173478000	chr1	173478000	173480000	0.275143	CXEX
chr1	173478000	173480000	chr1	173476000	173478000	0.275143	CXEX
chr1	174020000	174022000	chr1	174022000	174024000	0.37903	CXEX
chr1	174022000	174024000	chr1	174020000	174022000	0.37903	CXEX
chr1	174022000	174024000	chr1	174160000	174162000	0.304759	CXEX
chr1	174158000	174160000	chr1	174160000	174162000	0.256509	CXEX
chr1	174160000	174162000	chr1	174022000	174024000	0.304759	CXEX
chr1	174160000	174162000	chr1	174158000	174160000	0.256509	CXEX
chr1	17418000	17420000	chr1	17420000	17422000	0.334475	CXEX
chr1	17420000	17422000	chr1	17418000	17420000	0.334475	CXEX
chr1	174518000	174520000	chr1	174520000	174522000	0.477461	CXEX
chr1	174520000	174522000	chr1	174518000	174520000	0.477461	CXEX
chr1	174520000	174522000	chr1	174998000	175000000	0.334803	CXEX
chr1	174798000	174800000	chr1	174800000	174802000	0.367116	CXEX
chr1	174798000	174800000	chr1	174998000	175000000	0.412629	CXEX
chr1	174800000	174802000	chr1	174798000	174800000	0.367116	CXEX
chr1	174800000	174802000	chr1	174998000	175000000	0.307392	CXEX
chr1	174876000	174878000	chr1	174998000	175000000	0.296087	CXEX
chr1	174976000	174978000	chr1	174998000	175000000	0.380762	CXEX
chr1	174976000	174978000	chr1	175204000	175206000	0.26488	CXEX
chr1	174998000	175000000	chr1	174520000	174522000	0.334803	CXEX
chr1	174998000	175000000	chr1	174798000	174800000	0.412629	CXEX
chr1	174998000	175000000	chr1	174800000	174802000	0.307392	CXEX
chr1	174998000	175000000	chr1	174876000	174878000	0.296087	CXEX
chr1	174998000	175000000	chr1	174976000	174978000	0.380762	CXEX
chr1	174998000	175000000	chr1	175000000	175002000	0.486281	CXEX
chr1	174998000	175000000	chr1	175022000	175024000	0.320339	CXEX
chr1	174998000	175000000	chr1	175072000	175074000	0.458536	CXEX
chr1	174998000	175000000	chr1	175204000	175206000	0.445391	CXEX
chr1	175000000	175002000	chr1	174998000	175000000	0.486281	CXEX
chr1	175022000	175024000	chr1	174998000	175000000	0.320339	CXEX
chr1	175028000	175030000	chr1	175030000	175032000	0.362095	CXEX
chr1	175030000	175032000	chr1	175028000	175030000	0.362095	CXEX
chr1	175072000	175074000	chr1	174998000	175000000	0.458536	CXEX
chr1	175072000	175074000	chr1	175204000	175206000	0.376503	CXEX
chr1	175072000	175074000	chr1	175492000	175494000	0.288162	CXEX
chr1	175072000	175074000	chr1	175494000	175496000	0.298108	CXEX
chr1	175204000	175206000	chr1	174976000	174978000	0.26488	CXEX
chr1	175204000	175206000	chr1	174998000	175000000	0.445391	CXEX
chr1	175204000	175206000	chr1	175072000	175074000	0.376503	CXEX
chr1	175204000	175206000	chr1	175492000	175494000	0.277263	CXEX
chr1	175204000	175206000	chr1	175494000	175496000	0.422952	CXEX
chr1	17538000	17540000	chr1	17540000	17542000	0.312836	CXEX
chr1	17540000	17542000	chr1	17538000	17540000	0.312836	CXEX
chr1	175492000	175494000	chr1	175072000	175074000	0.288162	CXEX
chr1	175492000	175494000	chr1	175204000	175206000	0.277263	CXEX
chr1	175492000	175494000	chr1	175494000	175496000	0.566992	CXEX
chr1	175492000	175494000	chr1	175514000	175516000	0.322433	CXEX
chr1	175492000	175494000	chr1	175572000	175574000	0.387691	CXEX
chr1	175492000	175494000	chr1	175742000	175744000	0.331462	CXEX
chr1	175494000	175496000	chr1	175072000	175074000	0.298108	CXEX
chr1	175494000	175496000	chr1	175204000	175206000	0.422952	CXEX
chr1	175494000	175496000	chr1	175492000	175494000	0.566992	CXEX
chr1	175494000	175496000	chr1	175514000	175516000	0.299088	CXEX
chr1	175494000	175496000	chr1	175572000	175574000	0.452559	CXEX
chr1	175514000	175516000	chr1	175492000	175494000	0.322433	CXEX
chr1	175514000	175516000	chr1	175494000	175496000	0.299088	CXEX
chr1	175514000	175516000	chr1	175742000	175744000	0.325016	CXEX
chr1	175562000	175564000	chr1	175864000	175866000	0.266916	CXEX
chr1	175572000	175574000	chr1	175492000	175494000	0.387691	CXEX
chr1	175572000	175574000	chr1	175494000	175496000	0.452559	CXEX
chr1	175572000	175574000	chr1	175864000	175866000	0.616928	CXEX
chr1	175572000	175574000	chr1	175866000	175868000	0.258441	CXEX
chr1	175572000	175574000	chr1	175884000	175886000	0.270231	CXEX
chr1	175678000	175680000	chr1	175680000	175682000	0.419695	CXEX
chr1	175680000	175682000	chr1	175678000	175680000	0.419695	CXEX
chr1	175742000	175744000	chr1	175492000	175494000	0.331462	CXEX
chr1	175742000	175744000	chr1	175514000	175516000	0.325016	CXEX
chr1	175742000	175744000	chr1	175856000	175858000	0.26434	CXEX
chr1	175856000	175858000	chr1	175742000	175744000	0.26434	CXEX
chr1	175864000	175866000	chr1	175562000	175564000	0.266916	CXEX
chr1	175864000	175866000	chr1	175572000	175574000	0.616928	CXEX
chr1	175864000	175866000	chr1	175866000	175868000	0.415783	CXEX
chr1	175864000	175866000	chr1	175884000	175886000	0.289341	CXEX
chr1	175864000	175866000	chr1	176206000	176208000	0.498801	CXEX
chr1	175866000	175868000	chr1	175572000	175574000	0.258441	CXEX
chr1	175866000	175868000	chr1	175864000	175866000	0.415783	CXEX
chr1	175884000	175886000	chr1	175572000	175574000	0.270231	CXEX
chr1	175884000	175886000	chr1	175864000	175866000	0.289341	CXEX
chr1	175884000	175886000	chr1	176206000	176208000	0.287778	CXEX
chr1	176206000	176208000	chr1	175864000	175866000	0.498801	CXEX
chr1	176206000	176208000	chr1	175884000	175886000	0.287778	CXEX
chr1	176692000	176694000	chr1	176800000	176802000	0.435866	CXEX
chr1	176692000	176694000	chr1	176958000	176960000	0.334671	CXEX
chr1	176800000	176802000	chr1	176692000	176694000	0.435866	CXEX
chr1	176800000	176802000	chr1	176958000	176960000	0.252319	CXEX
chr1	176800000	176802000	chr1	177020000	177022000	0.402991	CXEX
chr1	176800000	176802000	chr1	177246000	177248000	0.396721	CXEX
chr1	176958000	176960000	chr1	176692000	176694000	0.334671	CXEX
chr1	176958000	176960000	chr1	176800000	176802000	0.252319	CXEX
chr1	176958000	176960000	chr1	177020000	177022000	0.314437	CXEX
chr1	176958000	176960000	chr1	177246000	177248000	0.296472	CXEX
chr1	177020000	177022000	chr1	176800000	176802000	0.402991	CXEX
chr1	177020000	177022000	chr1	176958000	176960000	0.314437	CXEX
chr1	177020000	177022000	chr1	177022000	177024000	0.408323	CXEX
chr1	177020000	177022000	chr1	177118000	177120000	0.28707	CXEX
chr1	177020000	177022000	chr1	177172000	177174000	0.352715	CXEX
chr1	177020000	177022000	chr1	177182000	177184000	0.290211	CXEX
chr1	177020000	177022000	chr1	177246000	177248000	0.466377	CXEX
chr1	177020000	177022000	chr1	177426000	177428000	0.350151	CXEX
chr1	177020000	177022000	chr1	177448000	177450000	0.512862	CXEX
chr1	177022000	177024000	chr1	177020000	177022000	0.408323	CXEX
chr1	177118000	177120000	chr1	177020000	177022000	0.28707	CXEX
chr1	177164000	177166000	chr1	177170000	177172000	0.327188	CXEX
chr1	177170000	177172000	chr1	177164000	177166000	0.327188	CXEX
chr1	177172000	177174000	chr1	177020000	177022000	0.352715	CXEX
chr1	177182000	177184000	chr1	177020000	177022000	0.290211	CXEX
chr1	177246000	177248000	chr1	176800000	176802000	0.396721	CXEX
chr1	177246000	177248000	chr1	176958000	176960000	0.296472	CXEX
chr1	177246000	177248000	chr1	177020000	177022000	0.466377	CXEX
chr1	177246000	177248000	chr1	177426000	177428000	0.25917	CXEX
chr1	177246000	177248000	chr1	177448000	177450000	0.375282	CXEX
chr1	177426000	177428000	chr1	177020000	177022000	0.350151	CXEX
chr1	177426000	177428000	chr1	177246000	177248000	0.25917	CXEX
chr1	177426000	177428000	chr1	177448000	177450000	0.273204	CXEX
chr1	177448000	177450000	chr1	177020000	177022000	0.512862	CXEX
chr1	177448000	177450000	chr1	177246000	177248000	0.375282	CXEX
chr1	177448000	177450000	chr1	177426000	177428000	0.273204	CXEX
chr1	177944000	177946000	chr1	177952000	177954000	0.351933	CXEX
chr1	177952000	177954000	chr1	177944000	177946000	0.351933	CXEX
chr1	178528000	178530000	chr1	178538000	178540000	0.322433	CXEX
chr1	178528000	178530000	chr1	178542000	178544000	0.353485	CXEX
chr1	178538000	178540000	chr1	178528000	178530000	0.322433	CXEX
chr1	178538000	178540000	chr1	178542000	178544000	0.346544	CXEX
chr1	178542000	178544000	chr1	178528000	178530000	0.353485	CXEX
chr1	178542000	178544000	chr1	178538000	178540000	0.346544	CXEX
chr1	178724000	178726000	chr1	178726000	178728000	0.320536	CXEX
chr1	178726000	178728000	chr1	178724000	178726000	0.320536	CXEX
chr1	179020000	179022000	chr1	179022000	179024000	0.275428	CXEX
chr1	179022000	179024000	chr1	179020000	179022000	0.275428	CXEX
chr1	179080000	179082000	chr1	179082000	179084000	0.349609	CXEX
chr1	179082000	179084000	chr1	179080000	179082000	0.349609	CXEX
chr1	17922000	17924000	chr1	18072000	18074000	0.330692	CXEX
chr1	179814000	179816000	chr1	179818000	179820000	0.29727	CXEX
chr1	179814000	179816000	chr1	179882000	179884000	0.327925	CXEX
chr1	179816000	179818000	chr1	179818000	179820000	0.393015	CXEX
chr1	179818000	179820000	chr1	179814000	179816000	0.29727	CXEX
chr1	179818000	179820000	chr1	179816000	179818000	0.393015	CXEX
chr1	179818000	179820000	chr1	179882000	179884000	0.369437	CXEX
chr1	179818000	179820000	chr1	179954000	179956000	0.250916	CXEX
chr1	179876000	179878000	chr1	179878000	179880000	0.506917	CXEX
chr1	179878000	179880000	chr1	179876000	179878000	0.506917	CXEX
chr1	179882000	179884000	chr1	179814000	179816000	0.327925	CXEX
chr1	179882000	179884000	chr1	179818000	179820000	0.369437	CXEX
chr1	179882000	179884000	chr1	179954000	179956000	0.391604	CXEX
chr1	179954000	179956000	chr1	179818000	179820000	0.250916	CXEX
chr1	179954000	179956000	chr1	179882000	179884000	0.391604	CXEX
chr1	180172000	180174000	chr1	180174000	180176000	0.285549	CXEX
chr1	180174000	180176000	chr1	180172000	180174000	0.285549	CXEX
chr1	180514000	180516000	chr1	180516000	180518000	0.385224	CXEX
chr1	180516000	180518000	chr1	180514000	180516000	0.385224	CXEX
chr1	180542000	180544000	chr1	180962000	180964000	0.262824	CXEX
chr1	180630000	180632000	chr1	180632000	180634000	0.458354	CXEX
chr1	180632000	180634000	chr1	180630000	180632000	0.458354	CXEX
chr1	18072000	18074000	chr1	17922000	17924000	0.330692	CXEX
chr1	18072000	18074000	chr1	18210000	18212000	0.281873	CXEX
chr1	180926000	180928000	chr1	180928000	180930000	0.340969	CXEX
chr1	180928000	180930000	chr1	180926000	180928000	0.340969	CXEX
chr1	180930000	180932000	chr1	181128000	181130000	0.281884	CXEX
chr1	180936000	180938000	chr1	180938000	180940000	0.464645	CXEX
chr1	180938000	180940000	chr1	180936000	180938000	0.464645	CXEX
chr1	180962000	180964000	chr1	180542000	180544000	0.262824	CXEX
chr1	180962000	180964000	chr1	181152000	181154000	0.355291	CXEX
chr1	180962000	180964000	chr1	181180000	181182000	0.353001	CXEX
chr1	181032000	181034000	chr1	181034000	181036000	0.411907	CXEX
chr1	181034000	181036000	chr1	181032000	181034000	0.411907	CXEX
chr1	181128000	181130000	chr1	180930000	180932000	0.281884	CXEX
chr1	181152000	181154000	chr1	180962000	180964000	0.355291	CXEX
chr1	181152000	181154000	chr1	181178000	181180000	0.254813	CXEX
chr1	181152000	181154000	chr1	181180000	181182000	0.5979	CXEX
chr1	181152000	181154000	chr1	181482000	181484000	0.256294	CXEX
chr1	181178000	181180000	chr1	181152000	181154000	0.254813	CXEX
chr1	181178000	181180000	chr1	181180000	181182000	0.393207	CXEX
chr1	181180000	181182000	chr1	180962000	180964000	0.353001	CXEX
chr1	181180000	181182000	chr1	181152000	181154000	0.5979	CXEX
chr1	181180000	181182000	chr1	181178000	181180000	0.393207	CXEX
chr1	181180000	181182000	chr1	181484000	181486000	0.264244	CXEX
chr1	181482000	181484000	chr1	181152000	181154000	0.256294	CXEX
chr1	181482000	181484000	chr1	181484000	181486000	0.289012	CXEX
chr1	181484000	181486000	chr1	181180000	181182000	0.264244	CXEX
chr1	181484000	181486000	chr1	181482000	181484000	0.289012	CXEX
chr1	181550000	181552000	chr1	181984000	181986000	0.455732	CXEX
chr1	181550000	181552000	chr1	181986000	181988000	0.491458	CXEX
chr1	181550000	181552000	chr1	181988000	181990000	0.451522	CXEX
chr1	181550000	181552000	chr1	181990000	181992000	0.358352	CXEX
chr1	181554000	181556000	chr1	181556000	181558000	0.269931	CXEX
chr1	181556000	181558000	chr1	181554000	181556000	0.269931	CXEX
chr1	181984000	181986000	chr1	181550000	181552000	0.455732	CXEX
chr1	181984000	181986000	chr1	181986000	181988000	0.659469	CXEX
chr1	181984000	181986000	chr1	181988000	181990000	0.540351	CXEX
chr1	181984000	181986000	chr1	181990000	181992000	0.50941	CXEX
chr1	181984000	181986000	chr1	182174000	182176000	0.26485	CXEX
chr1	181986000	181988000	chr1	181550000	181552000	0.491458	CXEX
chr1	181986000	181988000	chr1	181984000	181986000	0.659469	CXEX
chr1	181986000	181988000	chr1	181988000	181990000	0.600315	CXEX
chr1	181986000	181988000	chr1	181990000	181992000	0.561421	CXEX
chr1	181986000	181988000	chr1	182174000	182176000	0.344163	CXEX
chr1	181988000	181990000	chr1	181550000	181552000	0.451522	CXEX
chr1	181988000	181990000	chr1	181984000	181986000	0.540351	CXEX
chr1	181988000	181990000	chr1	181986000	181988000	0.600315	CXEX
chr1	181988000	181990000	chr1	181990000	181992000	0.550738	CXEX
chr1	181988000	181990000	chr1	182174000	182176000	0.28716	CXEX
[truncated: 73,953 more rows]

## Sheet: SuppTable_2.xlsx_CXINH_cicero_c
chr_1	start_1	end_1	chr_2	start_2	end_2	coAcc_score	celltype
chr1	1000000	1002000	chr1	998000	1000000	0.325904	CXINH
chr1	1000000	1002000	chr1	1002000	1004000	0.344657	CXINH
chr1	1000000	1002000	chr1	1116000	1118000	0.389327	CXINH
chr1	1000000	1002000	chr1	1374000	1376000	0.261776	CXINH
chr1	1002000	1004000	chr1	1000000	1002000	0.344657	CXINH
chr1	100248000	100250000	chr1	100250000	100252000	0.476635	CXINH
chr1	100250000	100252000	chr1	100248000	100250000	0.476635	CXINH
chr1	100894000	100896000	chr1	100896000	100898000	0.577892	CXINH
chr1	100894000	100896000	chr1	101024000	101026000	0.338119	CXINH
chr1	100894000	100896000	chr1	101026000	101028000	0.290324	CXINH
chr1	100896000	100898000	chr1	100894000	100896000	0.577892	CXINH
chr1	100896000	100898000	chr1	101024000	101026000	0.273336	CXINH
chr1	100896000	100898000	chr1	101026000	101028000	0.254117	CXINH
chr1	101024000	101026000	chr1	100894000	100896000	0.338119	CXINH
chr1	101024000	101026000	chr1	100896000	100898000	0.273336	CXINH
chr1	101024000	101026000	chr1	101026000	101028000	0.493453	CXINH
chr1	101026000	101028000	chr1	100894000	100896000	0.290324	CXINH
chr1	101026000	101028000	chr1	100896000	100898000	0.254117	CXINH
chr1	101026000	101028000	chr1	101024000	101026000	0.493453	CXINH
chr1	103524000	103526000	chr1	103526000	103528000	0.3885	CXINH
chr1	103526000	103528000	chr1	103524000	103526000	0.3885	CXINH
chr1	1040000	1042000	chr1	1324000	1326000	0.261406	CXINH
chr1	108556000	108558000	chr1	108558000	108560000	0.279767	CXINH
chr1	108556000	108558000	chr1	108624000	108626000	0.36582	CXINH
chr1	108558000	108560000	chr1	108556000	108558000	0.279767	CXINH
chr1	108558000	108560000	chr1	108560000	108562000	0.326539	CXINH
chr1	108560000	108562000	chr1	108558000	108560000	0.326539	CXINH
chr1	108624000	108626000	chr1	108556000	108558000	0.36582	CXINH
chr1	108692000	108694000	chr1	108746000	108748000	0.290916	CXINH
chr1	108692000	108694000	chr1	108816000	108818000	0.255964	CXINH
chr1	108716000	108718000	chr1	108718000	108720000	0.264864	CXINH
chr1	108718000	108720000	chr1	108716000	108718000	0.264864	CXINH
chr1	108746000	108748000	chr1	108692000	108694000	0.290916	CXINH
chr1	108746000	108748000	chr1	108816000	108818000	0.293194	CXINH
chr1	108816000	108818000	chr1	108692000	108694000	0.255964	CXINH
chr1	108816000	108818000	chr1	108746000	108748000	0.293194	CXINH
chr1	109042000	109044000	chr1	109482000	109484000	0.303535	CXINH
chr1	109074000	109076000	chr1	109076000	109078000	0.499152	CXINH
chr1	109076000	109078000	chr1	109074000	109076000	0.499152	CXINH
chr1	109246000	109248000	chr1	109306000	109308000	0.336578	CXINH
chr1	109262000	109264000	chr1	109304000	109306000	0.345024	CXINH
chr1	109262000	109264000	chr1	109306000	109308000	0.269169	CXINH
chr1	109296000	109298000	chr1	109306000	109308000	0.290233	CXINH
chr1	109302000	109304000	chr1	109304000	109306000	0.347487	CXINH
chr1	109304000	109306000	chr1	109262000	109264000	0.345024	CXINH
chr1	109304000	109306000	chr1	109302000	109304000	0.347487	CXINH
chr1	109304000	109306000	chr1	109306000	109308000	0.454137	CXINH
chr1	109304000	109306000	chr1	109498000	109500000	0.397402	CXINH
chr1	109306000	109308000	chr1	109246000	109248000	0.336578	CXINH
chr1	109306000	109308000	chr1	109262000	109264000	0.269169	CXINH
chr1	109306000	109308000	chr1	109296000	109298000	0.290233	CXINH
chr1	109306000	109308000	chr1	109304000	109306000	0.454137	CXINH
chr1	109306000	109308000	chr1	109308000	109310000	0.28448	CXINH
chr1	109306000	109308000	chr1	109498000	109500000	0.277772	CXINH
chr1	109308000	109310000	chr1	109306000	109308000	0.28448	CXINH
chr1	109314000	109316000	chr1	109322000	109324000	0.49236	CXINH
chr1	109322000	109324000	chr1	109314000	109316000	0.49236	CXINH
chr1	109396000	109398000	chr1	109398000	109400000	0.397926	CXINH
chr1	109398000	109400000	chr1	109396000	109398000	0.397926	CXINH
chr1	109482000	109484000	chr1	109042000	109044000	0.303535	CXINH
chr1	109482000	109484000	chr1	109536000	109538000	0.336532	CXINH
chr1	109492000	109494000	chr1	109494000	109496000	0.282611	CXINH
chr1	109494000	109496000	chr1	109492000	109494000	0.282611	CXINH
chr1	109498000	109500000	chr1	109304000	109306000	0.397402	CXINH
chr1	109498000	109500000	chr1	109306000	109308000	0.277772	CXINH
chr1	109498000	109500000	chr1	109536000	109538000	0.384241	CXINH
chr1	109534000	109536000	chr1	109536000	109538000	0.418765	CXINH
chr1	109536000	109538000	chr1	109482000	109484000	0.336532	CXINH
chr1	109536000	109538000	chr1	109498000	109500000	0.384241	CXINH
chr1	109536000	109538000	chr1	109534000	109536000	0.418765	CXINH
chr1	109536000	109538000	chr1	109740000	109742000	0.258533	CXINH
chr1	109538000	109540000	chr1	109540000	109542000	0.309423	CXINH
chr1	109540000	109542000	chr1	109538000	109540000	0.309423	CXINH
chr1	109622000	109624000	chr1	109624000	109626000	0.279341	CXINH
chr1	109624000	109626000	chr1	109622000	109624000	0.279341	CXINH
chr1	109666000	109668000	chr1	109668000	109670000	0.514675	CXINH
chr1	109668000	109670000	chr1	109666000	109668000	0.514675	CXINH
chr1	109740000	109742000	chr1	109536000	109538000	0.258533	CXINH
chr1	110052000	110054000	chr1	110054000	110056000	0.405218	CXINH
chr1	110054000	110056000	chr1	110052000	110054000	0.405218	CXINH
chr1	110130000	110132000	chr1	110338000	110340000	0.259383	CXINH
chr1	110136000	110138000	chr1	110338000	110340000	0.355185	CXINH
chr1	110160000	110162000	chr1	110162000	110164000	0.250028	CXINH
chr1	110162000	110164000	chr1	110160000	110162000	0.250028	CXINH
chr1	110338000	110340000	chr1	110130000	110132000	0.259383	CXINH
chr1	110338000	110340000	chr1	110136000	110138000	0.355185	CXINH
chr1	110338000	110340000	chr1	110582000	110584000	0.280089	CXINH
chr1	110538000	110540000	chr1	110556000	110558000	0.367241	CXINH
chr1	110556000	110558000	chr1	110538000	110540000	0.367241	CXINH
chr1	11058000	11060000	chr1	11060000	11062000	0.328158	CXINH
chr1	110580000	110582000	chr1	110582000	110584000	0.273734	CXINH
chr1	110582000	110584000	chr1	110338000	110340000	0.280089	CXINH
chr1	110582000	110584000	chr1	110580000	110582000	0.273734	CXINH
chr1	11060000	11062000	chr1	11058000	11060000	0.328158	CXINH
chr1	110614000	110616000	chr1	110616000	110618000	0.259303	CXINH
chr1	110616000	110618000	chr1	110614000	110616000	0.259303	CXINH
chr1	110962000	110964000	chr1	110964000	110966000	0.379563	CXINH
chr1	110964000	110966000	chr1	110962000	110964000	0.379563	CXINH
chr1	11098000	11100000	chr1	11100000	11102000	0.313397	CXINH
chr1	11100000	11102000	chr1	11098000	11100000	0.313397	CXINH
chr1	111138000	111140000	chr1	111140000	111142000	0.294345	CXINH
chr1	111140000	111142000	chr1	111138000	111140000	0.294345	CXINH
chr1	1116000	1118000	chr1	958000	960000	0.287144	CXINH
chr1	1116000	1118000	chr1	1000000	1002000	0.389327	CXINH
chr1	1116000	1118000	chr1	1232000	1234000	0.291537	CXINH
chr1	111852000	111854000	chr1	111960000	111962000	0.325472	CXINH
chr1	111904000	111906000	chr1	111920000	111922000	0.402333	CXINH
chr1	111920000	111922000	chr1	111904000	111906000	0.402333	CXINH
chr1	111960000	111962000	chr1	111852000	111854000	0.325472	CXINH
chr1	111960000	111962000	chr1	111962000	111964000	0.27716	CXINH
chr1	111960000	111962000	chr1	112026000	112028000	0.449773	CXINH
chr1	111962000	111964000	chr1	111960000	111962000	0.27716	CXINH
chr1	112026000	112028000	chr1	111960000	111962000	0.449773	CXINH
chr1	112394000	112396000	chr1	112396000	112398000	0.318489	CXINH
chr1	112396000	112398000	chr1	112394000	112396000	0.318489	CXINH
chr1	113388000	113390000	chr1	113390000	113392000	0.255012	CXINH
chr1	113390000	113392000	chr1	113388000	113390000	0.255012	CXINH
chr1	113812000	113814000	chr1	113904000	113906000	0.29616	CXINH
chr1	113812000	113814000	chr1	113928000	113930000	0.29668	CXINH
chr1	113904000	113906000	chr1	113812000	113814000	0.29616	CXINH
chr1	113928000	113930000	chr1	113812000	113814000	0.29668	CXINH
chr1	114580000	114582000	chr1	114756000	114758000	0.293521	CXINH
chr1	114756000	114758000	chr1	114580000	114582000	0.293521	CXINH
chr1	114756000	114758000	chr1	114758000	114760000	0.528443	CXINH
chr1	114758000	114760000	chr1	114756000	114758000	0.528443	CXINH
chr1	11478000	11480000	chr1	11480000	11482000	0.303616	CXINH
chr1	11478000	11480000	chr1	11482000	11484000	0.320448	CXINH
chr1	11480000	11482000	chr1	11478000	11480000	0.303616	CXINH
chr1	11482000	11484000	chr1	11478000	11480000	0.320448	CXINH
chr1	115594000	115596000	chr1	115596000	115598000	0.449084	CXINH
chr1	115596000	115598000	chr1	115594000	115596000	0.449084	CXINH
chr1	116310000	116312000	chr1	116426000	116428000	0.285964	CXINH
chr1	116310000	116312000	chr1	116432000	116434000	0.267145	CXINH
chr1	116426000	116428000	chr1	116310000	116312000	0.285964	CXINH
chr1	116426000	116428000	chr1	116432000	116434000	0.530551	CXINH
chr1	116432000	116434000	chr1	116310000	116312000	0.267145	CXINH
chr1	116432000	116434000	chr1	116426000	116428000	0.530551	CXINH
chr1	116824000	116826000	chr1	116854000	116856000	0.253545	CXINH
chr1	116854000	116856000	chr1	116824000	116826000	0.253545	CXINH
chr1	116878000	116880000	chr1	117060000	117062000	0.272332	CXINH
chr1	116908000	116910000	chr1	116910000	116912000	0.28217	CXINH
chr1	116910000	116912000	chr1	116908000	116910000	0.28217	CXINH
chr1	117058000	117060000	chr1	117060000	117062000	0.306927	CXINH
chr1	117060000	117062000	chr1	116878000	116880000	0.272332	CXINH
chr1	117060000	117062000	chr1	117058000	117060000	0.306927	CXINH
chr1	117066000	117068000	chr1	117068000	117070000	0.328541	CXINH
chr1	117068000	117070000	chr1	117066000	117068000	0.328541	CXINH
chr1	117120000	117122000	chr1	117122000	117124000	0.500085	CXINH
chr1	117122000	117124000	chr1	117120000	117122000	0.500085	CXINH
chr1	117604000	117606000	chr1	117606000	117608000	0.282809	CXINH
chr1	117604000	117606000	chr1	117672000	117674000	0.311756	CXINH
chr1	117606000	117608000	chr1	117604000	117606000	0.282809	CXINH
chr1	117606000	117608000	chr1	117672000	117674000	0.318291	CXINH
chr1	117672000	117674000	chr1	117604000	117606000	0.311756	CXINH
chr1	117672000	117674000	chr1	117606000	117608000	0.318291	CXINH
chr1	117672000	117674000	chr1	117682000	117684000	0.396316	CXINH
chr1	117672000	117674000	chr1	117792000	117794000	0.494962	CXINH
chr1	117682000	117684000	chr1	117672000	117674000	0.396316	CXINH
chr1	117792000	117794000	chr1	117672000	117674000	0.494962	CXINH
chr1	11806000	11808000	chr1	11908000	11910000	0.268776	CXINH
chr1	11906000	11908000	chr1	11908000	11910000	0.326968	CXINH
chr1	11908000	11910000	chr1	11806000	11808000	0.268776	CXINH
chr1	11908000	11910000	chr1	11906000	11908000	0.326968	CXINH
chr1	11940000	11942000	chr1	11942000	11944000	0.264378	CXINH
chr1	11942000	11944000	chr1	11940000	11942000	0.264378	CXINH
chr1	119646000	119648000	chr1	119648000	119650000	0.333663	CXINH
chr1	119648000	119650000	chr1	119646000	119648000	0.333663	CXINH
chr1	119712000	119714000	chr1	119714000	119716000	0.272359	CXINH
chr1	119714000	119716000	chr1	119712000	119714000	0.272359	CXINH
chr1	12228000	12230000	chr1	12230000	12232000	0.52372	CXINH
chr1	12230000	12232000	chr1	12228000	12230000	0.52372	CXINH
chr1	1232000	1234000	chr1	1116000	1118000	0.291537	CXINH
chr1	1272000	1274000	chr1	1274000	1276000	0.293897	CXINH
chr1	1274000	1276000	chr1	1272000	1274000	0.293897	CXINH
chr1	1308000	1310000	chr1	1374000	1376000	0.282412	CXINH
chr1	1308000	1310000	chr1	1470000	1472000	0.294489	CXINH
chr1	1308000	1310000	chr1	1614000	1616000	0.399546	CXINH
chr1	1308000	1310000	chr1	1658000	1660000	0.26209	CXINH
chr1	1308000	1310000	chr1	1692000	1694000	0.287512	CXINH
chr1	1324000	1326000	chr1	1040000	1042000	0.261406	CXINH
chr1	1348000	1350000	chr1	1540000	1542000	0.269894	CXINH
chr1	1374000	1376000	chr1	1000000	1002000	0.261776	CXINH
chr1	1374000	1376000	chr1	1308000	1310000	0.282412	CXINH
chr1	1374000	1376000	chr1	1614000	1616000	0.263267	CXINH
chr1	1374000	1376000	chr1	1692000	1694000	0.278024	CXINH
chr1	13964000	13966000	chr1	13966000	13968000	0.429643	CXINH
chr1	13966000	13968000	chr1	13964000	13966000	0.429643	CXINH
chr1	14112000	14114000	chr1	14114000	14116000	0.35176	CXINH
chr1	14114000	14116000	chr1	14112000	14114000	0.35176	CXINH
chr1	144550000	144552000	chr1	144552000	144554000	0.317286	CXINH
chr1	144552000	144554000	chr1	144550000	144552000	0.317286	CXINH
chr1	145606000	145608000	chr1	145608000	145610000	0.515977	CXINH
chr1	145608000	145610000	chr1	145606000	145608000	0.515977	CXINH
chr1	145822000	145824000	chr1	145824000	145826000	0.352308	CXINH
chr1	145824000	145826000	chr1	145822000	145824000	0.352308	CXINH
chr1	145884000	145886000	chr1	145886000	145888000	0.438184	CXINH
chr1	145886000	145888000	chr1	145884000	145886000	0.438184	CXINH
chr1	145890000	145892000	chr1	145892000	145894000	0.298964	CXINH
chr1	145892000	145894000	chr1	145890000	145892000	0.298964	CXINH
chr1	145956000	145958000	chr1	145958000	145960000	0.595161	CXINH
chr1	145958000	145960000	chr1	145956000	145958000	0.595161	CXINH
chr1	145960000	145962000	chr1	145962000	145964000	0.398675	CXINH
chr1	145962000	145964000	chr1	145960000	145962000	0.398675	CXINH
chr1	146034000	146036000	chr1	146036000	146038000	0.290627	CXINH
chr1	146036000	146038000	chr1	146034000	146036000	0.290627	CXINH
chr1	146036000	146038000	chr1	146038000	146040000	0.265628	CXINH
chr1	146038000	146040000	chr1	146036000	146038000	0.265628	CXINH
chr1	1470000	1472000	chr1	1308000	1310000	0.294489	CXINH
chr1	1470000	1472000	chr1	1614000	1616000	0.267207	CXINH
chr1	147540000	147542000	chr1	147542000	147544000	0.298424	CXINH
chr1	147542000	147544000	chr1	147540000	147542000	0.298424	CXINH
chr1	147598000	147600000	chr1	147600000	147602000	0.301878	CXINH
chr1	147600000	147602000	chr1	147598000	147600000	0.301878	CXINH
chr1	14946000	14948000	chr1	14948000	14950000	0.311039	CXINH
chr1	14948000	14950000	chr1	14946000	14948000	0.311039	CXINH
chr1	150162000	150164000	chr1	150164000	150166000	0.312967	CXINH
chr1	150164000	150166000	chr1	150162000	150164000	0.312967	CXINH
chr1	150280000	150282000	chr1	150282000	150284000	0.27318	CXINH
chr1	150282000	150284000	chr1	150280000	150282000	0.27318	CXINH
chr1	150282000	150284000	chr1	150362000	150364000	0.317232	CXINH
chr1	150282000	150284000	chr1	150364000	150366000	0.311797	CXINH
chr1	150282000	150284000	chr1	150628000	150630000	0.309286	CXINH
chr1	150362000	150364000	chr1	150282000	150284000	0.317232	CXINH
chr1	150362000	150364000	chr1	150364000	150366000	0.457522	CXINH
chr1	150362000	150364000	chr1	150628000	150630000	0.307237	CXINH
chr1	150364000	150366000	chr1	150282000	150284000	0.311797	CXINH
chr1	150364000	150366000	chr1	150362000	150364000	0.457522	CXINH
chr1	150486000	150488000	chr1	150628000	150630000	0.316578	CXINH
chr1	150628000	150630000	chr1	150282000	150284000	0.309286	CXINH
chr1	150628000	150630000	chr1	150362000	150364000	0.307237	CXINH
chr1	150628000	150630000	chr1	150486000	150488000	0.316578	CXINH
chr1	150628000	150630000	chr1	150876000	150878000	0.257057	CXINH
chr1	150876000	150878000	chr1	150628000	150630000	0.257057	CXINH
chr1	151164000	151166000	chr1	151166000	151168000	0.294751	CXINH
chr1	151166000	151168000	chr1	151164000	151166000	0.294751	CXINH
chr1	151166000	151168000	chr1	151458000	151460000	0.269529	CXINH
chr1	151188000	151190000	chr1	151190000	151192000	0.286736	CXINH
chr1	151190000	151192000	chr1	151188000	151190000	0.286736	CXINH
chr1	151280000	151282000	chr1	151282000	151284000	0.306276	CXINH
chr1	151280000	151282000	chr1	151458000	151460000	0.288261	CXINH
chr1	151280000	151282000	chr1	151716000	151718000	0.262762	CXINH
chr1	151282000	151284000	chr1	151280000	151282000	0.306276	CXINH
chr1	151282000	151284000	chr1	151458000	151460000	0.28362	CXINH
chr1	15138000	15140000	chr1	15140000	15142000	0.31935	CXINH
chr1	15140000	15142000	chr1	15138000	15140000	0.31935	CXINH
chr1	15140000	15142000	chr1	15142000	15144000	0.35191	CXINH
chr1	15140000	15142000	chr1	15384000	15386000	0.305429	CXINH
chr1	15142000	15144000	chr1	15140000	15142000	0.35191	CXINH
chr1	151458000	151460000	chr1	151166000	151168000	0.269529	CXINH
chr1	151458000	151460000	chr1	151280000	151282000	0.288261	CXINH
chr1	151458000	151460000	chr1	151282000	151284000	0.28362	CXINH
chr1	151458000	151460000	chr1	151716000	151718000	0.27022	CXINH
chr1	15154000	15156000	chr1	15384000	15386000	0.283868	CXINH
chr1	151610000	151612000	chr1	151612000	151614000	0.29535	CXINH
chr1	151612000	151614000	chr1	151610000	151612000	0.29535	CXINH
chr1	151716000	151718000	chr1	151280000	151282000	0.262762	CXINH
chr1	151716000	151718000	chr1	151458000	151460000	0.27022	CXINH
chr1	151716000	151718000	chr1	151790000	151792000	0.352391	CXINH
chr1	151790000	151792000	chr1	151716000	151718000	0.352391	CXINH
chr1	15246000	15248000	chr1	15384000	15386000	0.292244	CXINH
chr1	153632000	153634000	chr1	153634000	153636000	0.400464	CXINH
chr1	153634000	153636000	chr1	153632000	153634000	0.400464	CXINH
chr1	153648000	153650000	chr1	153650000	153652000	0.443109	CXINH
chr1	153650000	153652000	chr1	153648000	153650000	0.443109	CXINH
chr1	153670000	153672000	chr1	153726000	153728000	0.252383	CXINH
chr1	153670000	153672000	chr1	153922000	153924000	0.362477	CXINH
chr1	153726000	153728000	chr1	153670000	153672000	0.252383	CXINH
chr1	153726000	153728000	chr1	153728000	153730000	0.46309	CXINH
chr1	153726000	153728000	chr1	153922000	153924000	0.506213	CXINH
chr1	153728000	153730000	chr1	153726000	153728000	0.46309	CXINH
chr1	15384000	15386000	chr1	15140000	15142000	0.305429	CXINH
chr1	15384000	15386000	chr1	15154000	15156000	0.283868	CXINH
chr1	15384000	15386000	chr1	15246000	15248000	0.292244	CXINH
chr1	153922000	153924000	chr1	153670000	153672000	0.362477	CXINH
chr1	153922000	153924000	chr1	153726000	153728000	0.506213	CXINH
chr1	153922000	153924000	chr1	154220000	154222000	0.439091	CXINH
chr1	1540000	1542000	chr1	1348000	1350000	0.269894	CXINH
chr1	1540000	1542000	chr1	1908000	1910000	0.296114	CXINH
chr1	154220000	154222000	chr1	153922000	153924000	0.439091	CXINH
chr1	154404000	154406000	chr1	154406000	154408000	0.270327	CXINH
chr1	154404000	154406000	chr1	154428000	154430000	0.294779	CXINH
chr1	154406000	154408000	chr1	154404000	154406000	0.270327	CXINH
chr1	154428000	154430000	chr1	154404000	154406000	0.294779	CXINH
chr1	154478000	154480000	chr1	154480000	154482000	0.331585	CXINH
chr1	154480000	154482000	chr1	154478000	154480000	0.331585	CXINH
chr1	154558000	154560000	chr1	154936000	154938000	0.359735	CXINH
chr1	154558000	154560000	chr1	154974000	154976000	0.341017	CXINH
chr1	154566000	154568000	chr1	154568000	154570000	0.351885	CXINH
chr1	154568000	154570000	chr1	154566000	154568000	0.351885	CXINH
chr1	154896000	154898000	chr1	155000000	155002000	0.430934	CXINH
chr1	154936000	154938000	chr1	154558000	154560000	0.359735	CXINH
chr1	154936000	154938000	chr1	154974000	154976000	0.329965	CXINH
chr1	154960000	154962000	chr1	154962000	154964000	0.31383	CXINH
chr1	154962000	154964000	chr1	154960000	154962000	0.31383	CXINH
chr1	154974000	154976000	chr1	154558000	154560000	0.341017	CXINH
chr1	154974000	154976000	chr1	154936000	154938000	0.329965	CXINH
chr1	154974000	154976000	chr1	155226000	155228000	0.265207	CXINH
chr1	154974000	154976000	chr1	155244000	155246000	0.420835	CXINH
chr1	155000000	155002000	chr1	154896000	154898000	0.430934	CXINH
chr1	155050000	155052000	chr1	155070000	155072000	0.259154	CXINH
chr1	155070000	155072000	chr1	155050000	155052000	0.259154	CXINH
chr1	155078000	155080000	chr1	155084000	155086000	0.314079	CXINH
chr1	155078000	155080000	chr1	155208000	155210000	0.328452	CXINH
chr1	155078000	155080000	chr1	155276000	155278000	0.258858	CXINH
chr1	155080000	155082000	chr1	155082000	155084000	0.279664	CXINH
chr1	155082000	155084000	chr1	155080000	155082000	0.279664	CXINH
chr1	155084000	155086000	chr1	155078000	155080000	0.314079	CXINH
chr1	155208000	155210000	chr1	155078000	155080000	0.328452	CXINH
chr1	155226000	155228000	chr1	154974000	154976000	0.265207	CXINH
chr1	155226000	155228000	chr1	155228000	155230000	0.286259	CXINH
chr1	155226000	155228000	chr1	155244000	155246000	0.343656	CXINH
chr1	155228000	155230000	chr1	155226000	155228000	0.286259	CXINH
chr1	15524000	15526000	chr1	15526000	15528000	0.323137	CXINH
chr1	15524000	15526000	chr1	15834000	15836000	0.397189	CXINH
chr1	15524000	15526000	chr1	15846000	15848000	0.316547	CXINH
chr1	155244000	155246000	chr1	154974000	154976000	0.420835	CXINH
chr1	155244000	155246000	chr1	155226000	155228000	0.343656	CXINH
chr1	155244000	155246000	chr1	155308000	155310000	0.323172	CXINH
chr1	15526000	15528000	chr1	15524000	15526000	0.323137	CXINH
chr1	15526000	15528000	chr1	15834000	15836000	0.315754	CXINH
chr1	15526000	15528000	chr1	15846000	15848000	0.304441	CXINH
chr1	155276000	155278000	chr1	155078000	155080000	0.258858	CXINH
chr1	155308000	155310000	chr1	155244000	155246000	0.323172	CXINH
chr1	155608000	155610000	chr1	155610000	155612000	0.351045	CXINH
chr1	155610000	155612000	chr1	155608000	155610000	0.351045	CXINH
chr1	155934000	155936000	chr1	156212000	156214000	0.281413	CXINH
chr1	156052000	156054000	chr1	156054000	156056000	0.314666	CXINH
chr1	156054000	156056000	chr1	156052000	156054000	0.314666	CXINH
chr1	15616000	15618000	chr1	15834000	15836000	0.270566	CXINH
chr1	156192000	156194000	chr1	156194000	156196000	0.414398	CXINH
chr1	156192000	156194000	chr1	156338000	156340000	0.350314	CXINH
chr1	156194000	156196000	chr1	156192000	156194000	0.414398	CXINH
chr1	156212000	156214000	chr1	155934000	155936000	0.281413	CXINH
chr1	156212000	156214000	chr1	156338000	156340000	0.27059	CXINH
chr1	156338000	156340000	chr1	156192000	156194000	0.350314	CXINH
chr1	156338000	156340000	chr1	156212000	156214000	0.27059	CXINH
chr1	156338000	156340000	chr1	156500000	156502000	0.262859	CXINH
chr1	156338000	156340000	chr1	156740000	156742000	0.354703	CXINH
chr1	156388000	156390000	chr1	156390000	156392000	0.292808	CXINH
chr1	156390000	156392000	chr1	156388000	156390000	0.292808	CXINH
chr1	156400000	156402000	chr1	156402000	156404000	0.34278	CXINH
chr1	156402000	156404000	chr1	156400000	156402000	0.34278	CXINH
chr1	156404000	156406000	chr1	156406000	156408000	0.369587	CXINH
chr1	156406000	156408000	chr1	156404000	156406000	0.369587	CXINH
chr1	156420000	156422000	chr1	156428000	156430000	0.274614	CXINH
chr1	156420000	156422000	chr1	156500000	156502000	0.305139	CXINH
chr1	156428000	156430000	chr1	156420000	156422000	0.274614	CXINH
chr1	156430000	156432000	chr1	156432000	156434000	0.28184	CXINH
chr1	156432000	156434000	chr1	156430000	156432000	0.28184	CXINH
chr1	156444000	156446000	chr1	156446000	156448000	0.401504	CXINH
chr1	156446000	156448000	chr1	156444000	156446000	0.401504	CXINH
chr1	156456000	156458000	chr1	156500000	156502000	0.254533	CXINH
chr1	156500000	156502000	chr1	156338000	156340000	0.262859	CXINH
chr1	156500000	156502000	chr1	156420000	156422000	0.305139	CXINH
chr1	156500000	156502000	chr1	156456000	156458000	0.254533	CXINH
chr1	156624000	156626000	chr1	156626000	156628000	0.286435	CXINH
chr1	156626000	156628000	chr1	156624000	156626000	0.286435	CXINH
chr1	156666000	156668000	chr1	156668000	156670000	0.461306	CXINH
chr1	156668000	156670000	chr1	156666000	156668000	0.461306	CXINH
chr1	156724000	156726000	chr1	156726000	156728000	0.403299	CXINH
chr1	156726000	156728000	chr1	156724000	156726000	0.403299	CXINH
chr1	156728000	156730000	chr1	156750000	156752000	0.265406	CXINH
chr1	156728000	156730000	chr1	156766000	156768000	0.292334	CXINH
chr1	156740000	156742000	chr1	156338000	156340000	0.354703	CXINH
chr1	156740000	156742000	chr1	156766000	156768000	0.255353	CXINH
chr1	156750000	156752000	chr1	156728000	156730000	0.265406	CXINH
chr1	156750000	156752000	chr1	156766000	156768000	0.332259	CXINH
chr1	156766000	156768000	chr1	156728000	156730000	0.292334	CXINH
chr1	156766000	156768000	chr1	156740000	156742000	0.255353	CXINH
chr1	156766000	156768000	chr1	156750000	156752000	0.332259	CXINH
chr1	156794000	156796000	chr1	156796000	156798000	0.26371	CXINH
chr1	156796000	156798000	chr1	156794000	156796000	0.26371	CXINH
chr1	157044000	157046000	chr1	157046000	157048000	0.251365	CXINH
chr1	157046000	157048000	chr1	157044000	157046000	0.251365	CXINH
chr1	15834000	15836000	chr1	15524000	15526000	0.397189	CXINH
chr1	15834000	15836000	chr1	15526000	15528000	0.315754	CXINH
chr1	15834000	15836000	chr1	15616000	15618000	0.270566	CXINH
chr1	15834000	15836000	chr1	15836000	15838000	0.515539	CXINH
chr1	15834000	15836000	chr1	15846000	15848000	0.355753	CXINH
chr1	15836000	15838000	chr1	15834000	15836000	0.515539	CXINH
chr1	15846000	15848000	chr1	15524000	15526000	0.316547	CXINH
chr1	15846000	15848000	chr1	15526000	15528000	0.304441	CXINH
chr1	15846000	15848000	chr1	15834000	15836000	0.355753	CXINH
chr1	158998000	159000000	chr1	159000000	159002000	0.297985	CXINH
chr1	159000000	159002000	chr1	158998000	159000000	0.297985	CXINH
chr1	159140000	159142000	chr1	159142000	159144000	0.511399	CXINH
chr1	159142000	159144000	chr1	159140000	159142000	0.511399	CXINH
chr1	159198000	159200000	chr1	159200000	159202000	0.254896	CXINH
chr1	159200000	159202000	chr1	159198000	159200000	0.254896	CXINH
chr1	159200000	159202000	chr1	159202000	159204000	0.271386	CXINH
chr1	159202000	159204000	chr1	159200000	159202000	0.271386	CXINH
chr1	159206000	159208000	chr1	159208000	159210000	0.600984	CXINH
chr1	159208000	159210000	chr1	159206000	159208000	0.600984	CXINH
chr1	15940000	15942000	chr1	15942000	15944000	0.305905	CXINH
chr1	15942000	15944000	chr1	15940000	15942000	0.305905	CXINH
chr1	15942000	15944000	chr1	16076000	16078000	0.287376	CXINH
chr1	15948000	15950000	chr1	15950000	15952000	0.351214	CXINH
chr1	15950000	15952000	chr1	15948000	15950000	0.351214	CXINH
chr1	15974000	15976000	chr1	15976000	15978000	0.309712	CXINH
chr1	15976000	15978000	chr1	15974000	15976000	0.309712	CXINH
chr1	1598000	1600000	chr1	1600000	1602000	0.280349	CXINH
chr1	1600000	1602000	chr1	1598000	1600000	0.280349	CXINH
chr1	160030000	160032000	chr1	160032000	160034000	0.442016	CXINH
chr1	160032000	160034000	chr1	160030000	160032000	0.442016	CXINH
chr1	160048000	160050000	chr1	160410000	160412000	0.346423	CXINH
chr1	160082000	160084000	chr1	160084000	160086000	0.252392	CXINH
chr1	160084000	160086000	chr1	160082000	160084000	0.252392	CXINH
chr1	160100000	160102000	chr1	160262000	160264000	0.277145	CXINH
chr1	16016000	16018000	chr1	16018000	16020000	0.328499	CXINH
chr1	16018000	16020000	chr1	16016000	16018000	0.328499	CXINH
chr1	160262000	160264000	chr1	160100000	160102000	0.277145	CXINH
chr1	160262000	160264000	chr1	160400000	160402000	0.31752	CXINH
chr1	160374000	160376000	chr1	160400000	160402000	0.316961	CXINH
chr1	160398000	160400000	chr1	160400000	160402000	0.282179	CXINH
chr1	160400000	160402000	chr1	160262000	160264000	0.31752	CXINH
chr1	160400000	160402000	chr1	160374000	160376000	0.316961	CXINH
chr1	160400000	160402000	chr1	160398000	160400000	0.282179	CXINH
chr1	160400000	160402000	chr1	160410000	160412000	0.250632	CXINH
chr1	160410000	160412000	chr1	160048000	160050000	0.346423	CXINH
chr1	160410000	160412000	chr1	160400000	160402000	0.250632	CXINH
chr1	16070000	16072000	chr1	16072000	16074000	0.35089	CXINH
chr1	16072000	16074000	chr1	16070000	16072000	0.35089	CXINH
chr1	16076000	16078000	chr1	15942000	15944000	0.287376	CXINH
chr1	161044000	161046000	chr1	161046000	161048000	0.27439	CXINH
chr1	161046000	161048000	chr1	161044000	161046000	0.27439	CXINH
chr1	161116000	161118000	chr1	161118000	161120000	0.27344	CXINH
chr1	161118000	161120000	chr1	161116000	161118000	0.27344	CXINH
chr1	161132000	161134000	chr1	161184000	161186000	0.355629	CXINH
chr1	161152000	161154000	chr1	161154000	161156000	0.358861	CXINH
chr1	161154000	161156000	chr1	161152000	161154000	0.358861	CXINH
chr1	161164000	161166000	chr1	161166000	161168000	0.410165	CXINH
chr1	161166000	161168000	chr1	161164000	161166000	0.410165	CXINH
chr1	161184000	161186000	chr1	161132000	161134000	0.355629	CXINH
chr1	161208000	161210000	chr1	161210000	161212000	0.409953	CXINH
chr1	161210000	161212000	chr1	161208000	161210000	0.409953	CXINH
chr1	161224000	161226000	chr1	161226000	161228000	0.271051	CXINH
chr1	161226000	161228000	chr1	161224000	161226000	0.271051	CXINH
chr1	161388000	161390000	chr1	161390000	161392000	0.502876	CXINH
chr1	161390000	161392000	chr1	161388000	161390000	0.502876	CXINH
chr1	161398000	161400000	chr1	161400000	161402000	0.292154	CXINH
chr1	1614000	1616000	chr1	1308000	1310000	0.399546	CXINH
chr1	1614000	1616000	chr1	1374000	1376000	0.263267	CXINH
chr1	1614000	1616000	chr1	1470000	1472000	0.267207	CXINH
chr1	1614000	1616000	chr1	1658000	1660000	0.273468	CXINH
chr1	1614000	1616000	chr1	1724000	1726000	0.253185	CXINH
chr1	1614000	1616000	chr1	1890000	1892000	0.252891	CXINH
chr1	161400000	161402000	chr1	161398000	161400000	0.292154	CXINH
chr1	161724000	161726000	chr1	161726000	161728000	0.321982	CXINH
chr1	161726000	161728000	chr1	161724000	161726000	0.321982	CXINH
chr1	161748000	161750000	chr1	161750000	161752000	0.373129	CXINH
chr1	161750000	161752000	chr1	161748000	161750000	0.373129	CXINH
chr1	16206000	16208000	chr1	16216000	16218000	0.283079	CXINH
chr1	162068000	162070000	chr1	162070000	162072000	0.264255	CXINH
chr1	162070000	162072000	chr1	162068000	162070000	0.264255	CXINH
chr1	162116000	162118000	chr1	162118000	162120000	0.380106	CXINH
chr1	162118000	162120000	chr1	162116000	162118000	0.380106	CXINH
chr1	16216000	16218000	chr1	16206000	16208000	0.283079	CXINH
chr1	163320000	163322000	chr1	163322000	163324000	0.333719	CXINH
chr1	163322000	163324000	chr1	163320000	163322000	0.333719	CXINH
chr1	164698000	164700000	chr1	164700000	164702000	0.409135	CXINH
chr1	164700000	164702000	chr1	164698000	164700000	0.409135	CXINH
chr1	164752000	164754000	chr1	164754000	164756000	0.333565	CXINH
chr1	164754000	164756000	chr1	164752000	164754000	0.333565	CXINH
chr1	164788000	164790000	chr1	164800000	164802000	0.259453	CXINH
chr1	164800000	164802000	chr1	164788000	164790000	0.259453	CXINH
chr1	16512000	16514000	chr1	16514000	16516000	0.26783	CXINH
chr1	16514000	16516000	chr1	16512000	16514000	0.26783	CXINH
chr1	165442000	165444000	chr1	165444000	165446000	0.333678	CXINH
chr1	165444000	165446000	chr1	165442000	165444000	0.333678	CXINH
chr1	165696000	165698000	chr1	165698000	165700000	0.252866	CXINH
chr1	165698000	165700000	chr1	165696000	165698000	0.252866	CXINH
chr1	1658000	1660000	chr1	1308000	1310000	0.26209	CXINH
chr1	1658000	1660000	chr1	1614000	1616000	0.273468	CXINH
chr1	16644000	16646000	chr1	16904000	16906000	0.281798	CXINH
chr1	166876000	166878000	chr1	167044000	167046000	0.297249	CXINH
chr1	166876000	166878000	chr1	167220000	167222000	0.465166	CXINH
chr1	167044000	167046000	chr1	166876000	166878000	0.297249	CXINH
chr1	167044000	167046000	chr1	167220000	167222000	0.295799	CXINH
chr1	167220000	167222000	chr1	166876000	166878000	0.465166	CXINH
chr1	167220000	167222000	chr1	167044000	167046000	0.295799	CXINH
chr1	167220000	167222000	chr1	167328000	167330000	0.464588	CXINH
chr1	167266000	167268000	chr1	167268000	167270000	0.277444	CXINH
chr1	167268000	167270000	chr1	167266000	167268000	0.277444	CXINH
chr1	167328000	167330000	chr1	167220000	167222000	0.464588	CXINH
chr1	167328000	167330000	chr1	167714000	167716000	0.4288	CXINH
chr1	167532000	167534000	chr1	167534000	167536000	0.321052	CXINH
chr1	167534000	167536000	chr1	167532000	167534000	0.321052	CXINH
chr1	167552000	167554000	chr1	167554000	167556000	0.40568	CXINH
chr1	167554000	167556000	chr1	167552000	167554000	0.40568	CXINH
chr1	167714000	167716000	chr1	167328000	167330000	0.4288	CXINH
chr1	167714000	167716000	chr1	167716000	167718000	0.251235	CXINH
chr1	167714000	167716000	chr1	167936000	167938000	0.46256	CXINH
chr1	167716000	167718000	chr1	167714000	167716000	0.251235	CXINH
chr1	167934000	167936000	chr1	167936000	167938000	0.460704	CXINH
chr1	167936000	167938000	chr1	167714000	167716000	0.46256	CXINH
chr1	167936000	167938000	chr1	167934000	167936000	0.460704	CXINH
chr1	168178000	168180000	chr1	168398000	168400000	0.361997	CXINH
chr1	168372000	168374000	chr1	168374000	168376000	0.252754	CXINH
chr1	168374000	168376000	chr1	168372000	168374000	0.252754	CXINH
chr1	168398000	168400000	chr1	168178000	168180000	0.361997	CXINH
chr1	16904000	16906000	chr1	16644000	16646000	0.281798	CXINH
chr1	16904000	16906000	chr1	16912000	16914000	0.39645	CXINH
chr1	16904000	16906000	chr1	16914000	16916000	0.412359	CXINH
chr1	16904000	16906000	chr1	17054000	17056000	0.35207	CXINH
chr1	16912000	16914000	chr1	16904000	16906000	0.39645	CXINH
chr1	16912000	16914000	chr1	16914000	16916000	0.584207	CXINH
chr1	16912000	16914000	chr1	17054000	17056000	0.260914	CXINH
chr1	16914000	16916000	chr1	16904000	16906000	0.412359	CXINH
chr1	16914000	16916000	chr1	16912000	16914000	0.584207	CXINH
chr1	16914000	16916000	chr1	17010000	17012000	0.341433	CXINH
chr1	16914000	16916000	chr1	17054000	17056000	0.305839	CXINH
chr1	1692000	1694000	chr1	1308000	1310000	0.287512	CXINH
chr1	1692000	1694000	chr1	1374000	1376000	0.278024	CXINH
chr1	169366000	169368000	chr1	169368000	169370000	0.351122	CXINH
chr1	169368000	169370000	chr1	169366000	169368000	0.351122	CXINH
chr1	169484000	169486000	chr1	169486000	169488000	0.414188	CXINH
chr1	169486000	169488000	chr1	169484000	169486000	0.414188	CXINH
chr1	169794000	169796000	chr1	169894000	169896000	0.262529	CXINH
chr1	169794000	169796000	chr1	170074000	170076000	0.2755	CXINH
chr1	169892000	169894000	chr1	169894000	169896000	0.530553	CXINH
chr1	169894000	169896000	chr1	169794000	169796000	0.262529	CXINH
chr1	169894000	169896000	chr1	169892000	169894000	0.530553	CXINH
chr1	169894000	169896000	chr1	170074000	170076000	0.305797	CXINH
chr1	170074000	170076000	chr1	169794000	169796000	0.2755	CXINH
chr1	170074000	170076000	chr1	169894000	169896000	0.305797	CXINH
chr1	17010000	17012000	chr1	16914000	16916000	0.341433	CXINH
chr1	17010000	17012000	chr1	17012000	17014000	0.46382	CXINH
chr1	17012000	17014000	chr1	17010000	17012000	0.46382	CXINH
chr1	17052000	17054000	chr1	17054000	17056000	0.337094	CXINH
chr1	170530000	170532000	chr1	170532000	170534000	0.461732	CXINH
chr1	170532000	170534000	chr1	170530000	170532000	0.461732	CXINH
chr1	17054000	17056000	chr1	16904000	16906000	0.35207	CXINH
chr1	17054000	17056000	chr1	16912000	16914000	0.260914	CXINH
chr1	17054000	17056000	chr1	16914000	16916000	0.305839	CXINH
chr1	17054000	17056000	chr1	17052000	17054000	0.337094	CXINH
chr1	17058000	17060000	chr1	17060000	17062000	0.360776	CXINH
chr1	17060000	17062000	chr1	17058000	17060000	0.360776	CXINH
chr1	171484000	171486000	chr1	171742000	171744000	0.276555	CXINH
chr1	171740000	171742000	chr1	171742000	171744000	0.326745	CXINH
chr1	171742000	171744000	chr1	171484000	171486000	0.276555	CXINH
chr1	171742000	171744000	chr1	171740000	171742000	0.326745	CXINH
chr1	171742000	171744000	chr1	171780000	171782000	0.360849	CXINH
chr1	171780000	171782000	chr1	171742000	171744000	0.360849	CXINH
chr1	1724000	1726000	chr1	1614000	1616000	0.253185	CXINH
chr1	173866000	173868000	chr1	173868000	173870000	0.349165	CXINH
chr1	173868000	173870000	chr1	173866000	173868000	0.349165	CXINH
chr1	17418000	17420000	chr1	17420000	17422000	0.386469	CXINH
chr1	17420000	17422000	chr1	17418000	17420000	0.386469	CXINH
chr1	17438000	17440000	chr1	17440000	17442000	0.266978	CXINH
chr1	17440000	17442000	chr1	17438000	17440000	0.266978	CXINH
chr1	174518000	174520000	chr1	174520000	174522000	0.488838	CXINH
chr1	174520000	174522000	chr1	174518000	174520000	0.488838	CXINH
chr1	174798000	174800000	chr1	174800000	174802000	0.325173	CXINH
chr1	174800000	174802000	chr1	174798000	174800000	0.325173	CXINH
chr1	174998000	175000000	chr1	175000000	175002000	0.438265	CXINH
chr1	174998000	175000000	chr1	175022000	175024000	0.41703	CXINH
chr1	175000000	175002000	chr1	174998000	175000000	0.438265	CXINH
chr1	175022000	175024000	chr1	174998000	175000000	0.41703	CXINH
chr1	175028000	175030000	chr1	175030000	175032000	0.383923	CXINH
chr1	175030000	175032000	chr1	175028000	175030000	0.383923	CXINH
chr1	17538000	17540000	chr1	17540000	17542000	0.265532	CXINH
chr1	17540000	17542000	chr1	17538000	17540000	0.265532	CXINH
chr1	175856000	175858000	chr1	175858000	175860000	0.295392	CXINH
chr1	175858000	175860000	chr1	175856000	175858000	0.295392	CXINH
chr1	175884000	175886000	chr1	175886000	175888000	0.259939	CXINH
chr1	175886000	175888000	chr1	175884000	175886000	0.259939	CXINH
chr1	17670000	17672000	chr1	17672000	17674000	0.267435	CXINH
chr1	17672000	17674000	chr1	17670000	17672000	0.267435	CXINH
chr1	17672000	17674000	chr1	17688000	17690000	0.4269	CXINH
chr1	17688000	17690000	chr1	17672000	17674000	0.4269	CXINH
chr1	176896000	176898000	chr1	176898000	176900000	0.347207	CXINH
chr1	176898000	176900000	chr1	176896000	176898000	0.347207	CXINH
chr1	177020000	177022000	chr1	177426000	177428000	0.273053	CXINH
chr1	177180000	177182000	chr1	177182000	177184000	0.283511	CXINH
chr1	177182000	177184000	chr1	177180000	177182000	0.283511	CXINH
chr1	177426000	177428000	chr1	177020000	177022000	0.273053	CXINH
chr1	177426000	177428000	chr1	177600000	177602000	0.405334	CXINH
chr1	177600000	177602000	chr1	177426000	177428000	0.405334	CXINH
chr1	178036000	178038000	chr1	178038000	178040000	0.399962	CXINH
chr1	178038000	178040000	chr1	178036000	178038000	0.399962	CXINH
chr1	178726000	178728000	chr1	178938000	178940000	0.310904	CXINH
chr1	178938000	178940000	chr1	178726000	178728000	0.310904	CXINH
chr1	179080000	179082000	chr1	179082000	179084000	0.320694	CXINH
chr1	179082000	179084000	chr1	179080000	179082000	0.320694	CXINH
chr1	179364000	179366000	chr1	179366000	179368000	0.317145	CXINH
chr1	179366000	179368000	chr1	179364000	179366000	0.317145	CXINH
chr1	179808000	179810000	chr1	179810000	179812000	0.386651	CXINH
chr1	179810000	179812000	chr1	179808000	179810000	0.386651	CXINH
chr1	179814000	179816000	chr1	179882000	179884000	0.275778	CXINH
chr1	179876000	179878000	chr1	179878000	179880000	0.285458	CXINH
chr1	179878000	179880000	chr1	179876000	179878000	0.285458	CXINH
chr1	179882000	179884000	chr1	179814000	179816000	0.275778	CXINH
chr1	179882000	179884000	chr1	179954000	179956000	0.382557	CXINH
chr1	179954000	179956000	chr1	179882000	179884000	0.382557	CXINH
chr1	18008000	18010000	chr1	18142000	18144000	0.331218	CXINH
chr1	180172000	180174000	chr1	180174000	180176000	0.28309	CXINH
chr1	180174000	180176000	chr1	180172000	180174000	0.28309	CXINH
chr1	180514000	180516000	chr1	180516000	180518000	0.541259	CXINH
chr1	180516000	180518000	chr1	180514000	180516000	0.541259	CXINH
chr1	180630000	180632000	chr1	180632000	180634000	0.275902	CXINH
chr1	180632000	180634000	chr1	180630000	180632000	0.275902	CXINH
chr1	180926000	180928000	chr1	180928000	180930000	0.316672	CXINH
chr1	180928000	180930000	chr1	180926000	180928000	0.316672	CXINH
chr1	180928000	180930000	chr1	181180000	181182000	0.251374	CXINH
chr1	181032000	181034000	chr1	181034000	181036000	0.419111	CXINH
chr1	181034000	181036000	chr1	181032000	181034000	0.419111	CXINH
chr1	18108000	18110000	chr1	18110000	18112000	0.327442	CXINH
chr1	18110000	18112000	chr1	18108000	18110000	0.327442	CXINH
chr1	181128000	181130000	chr1	181152000	181154000	0.345448	CXINH
chr1	181128000	181130000	chr1	181180000	181182000	0.267686	CXINH
chr1	181152000	181154000	chr1	181128000	181130000	0.345448	CXINH
chr1	181152000	181154000	chr1	181484000	181486000	0.254273	CXINH
chr1	18118000	18120000	chr1	18142000	18144000	0.342205	CXINH
chr1	181180000	181182000	chr1	180928000	180930000	0.251374	CXINH
chr1	181180000	181182000	chr1	181128000	181130000	0.267686	CXINH
chr1	18120000	18122000	chr1	18142000	18144000	0.304962	CXINH
chr1	18142000	18144000	chr1	18008000	18010000	0.331218	CXINH
chr1	18142000	18144000	chr1	18118000	18120000	0.342205	CXINH
chr1	18142000	18144000	chr1	18120000	18122000	0.304962	CXINH
chr1	18142000	18144000	chr1	18190000	18192000	0.433214	CXINH
chr1	18142000	18144000	chr1	18278000	18280000	0.502564	CXINH
chr1	18142000	18144000	chr1	18280000	18282000	0.266006	CXINH
chr1	181484000	181486000	chr1	181152000	181154000	0.254273	CXINH
chr1	18190000	18192000	chr1	18142000	18144000	0.433214	CXINH
chr1	18190000	18192000	chr1	18278000	18280000	0.303211	CXINH
chr1	181984000	181986000	chr1	181986000	181988000	0.262992	CXINH
chr1	181986000	181988000	chr1	181984000	181986000	0.262992	CXINH
chr1	18210000	18212000	chr1	18212000	18214000	0.288733	CXINH
chr1	18212000	18214000	chr1	18210000	18212000	0.288733	CXINH
chr1	182602000	182604000	chr1	182604000	182606000	0.273339	CXINH
chr1	182602000	182604000	chr1	182658000	182660000	0.251144	CXINH
chr1	182604000	182606000	chr1	182602000	182604000	0.273339	CXINH
chr1	182658000	182660000	chr1	182602000	182604000	0.251144	CXINH
chr1	182658000	182660000	chr1	182752000	182754000	0.300803	CXINH
chr1	182752000	182754000	chr1	182658000	182660000	0.300803	CXINH
chr1	182752000	182754000	chr1	182762000	182764000	0.344655	CXINH
chr1	182762000	182764000	chr1	182752000	182754000	0.344655	CXINH
chr1	18278000	18280000	chr1	18142000	18144000	0.502564	CXINH
chr1	18278000	18280000	chr1	18190000	18192000	0.303211	CXINH
chr1	18278000	18280000	chr1	18280000	18282000	0.529298	CXINH
chr1	18280000	18282000	chr1	18142000	18144000	0.266006	CXINH
chr1	18280000	18282000	chr1	18278000	18280000	0.529298	CXINH
chr1	183470000	183472000	chr1	183472000	183474000	0.359045	CXINH
chr1	183470000	183472000	chr1	183634000	183636000	0.282712	CXINH
chr1	183470000	183472000	chr1	183636000	183638000	0.271696	CXINH
chr1	183472000	183474000	chr1	183470000	183472000	0.359045	CXINH
chr1	183472000	183474000	chr1	183634000	183636000	0.343546	CXINH
chr1	183634000	183636000	chr1	183470000	183472000	0.282712	CXINH
chr1	183634000	183636000	chr1	183472000	183474000	0.343546	CXINH
chr1	183634000	183636000	chr1	183636000	183638000	0.46754	CXINH
chr1	183636000	183638000	chr1	183470000	183472000	0.271696	CXINH
chr1	183636000	183638000	chr1	183634000	183636000	0.46754	CXINH
chr1	184662000	184664000	chr1	184664000	184666000	0.263432	CXINH
chr1	184664000	184666000	chr1	184662000	184664000	0.263432	CXINH
chr1	184664000	184666000	chr1	184684000	184686000	0.355904	CXINH
chr1	184684000	184686000	chr1	184664000	184666000	0.355904	CXINH
chr1	184754000	184756000	chr1	185044000	185046000	0.357506	CXINH
chr1	184754000	184756000	chr1	185156000	185158000	0.537077	CXINH
chr1	185044000	185046000	chr1	184754000	184756000	0.357506	CXINH
chr1	185044000	185046000	chr1	185156000	185158000	0.266937	CXINH
chr1	185156000	185158000	chr1	184754000	184756000	0.537077	CXINH
chr1	185156000	185158000	chr1	185044000	185046000	0.266937	CXINH
chr1	185156000	185158000	chr1	185316000	185318000	0.307557	CXINH
chr1	185316000	185318000	chr1	185156000	185158000	0.307557	CXINH
chr1	1890000	1892000	chr1	1614000	1616000	0.252891	CXINH
chr1	190476000	190478000	chr1	190478000	190480000	0.398485	CXINH
chr1	190478000	190480000	chr1	190476000	190478000	0.398485	CXINH
chr1	1908000	1910000	chr1	1540000	1542000	0.296114	CXINH
chr1	1908000	1910000	chr1	2132000	2134000	0.259847	CXINH
chr1	1908000	1910000	chr1	2198000	2200000	0.309498	CXINH
chr1	1918000	1920000	chr1	2132000	2134000	0.266827	CXINH
chr1	19210000	19212000	chr1	19484000	19486000	0.253107	CXINH
chr1	193058000	193060000	chr1	193060000	193062000	0.265339	CXINH
chr1	193058000	193060000	chr1	193104000	193106000	0.290846	CXINH
chr1	193058000	193060000	chr1	193120000	193122000	0.360177	CXINH
chr1	193058000	193060000	chr1	193122000	193124000	0.274199	CXINH
chr1	193060000	193062000	chr1	193058000	193060000	0.265339	CXINH
chr1	193104000	193106000	chr1	193058000	193060000	0.290846	CXINH
chr1	193104000	193106000	chr1	193122000	193124000	0.262457	CXINH
chr1	193120000	193122000	chr1	193058000	193060000	0.360177	CXINH
chr1	193120000	193122000	chr1	193122000	193124000	0.514321	CXINH
chr1	193122000	193124000	chr1	193058000	193060000	0.274199	CXINH
chr1	193122000	193124000	chr1	193104000	193106000	0.262457	CXINH
chr1	193122000	193124000	chr1	193120000	193122000	0.514321	CXINH
chr1	19438000	19440000	chr1	19440000	19442000	0.286428	CXINH
chr1	19440000	19442000	chr1	19438000	19440000	0.286428	CXINH
chr1	19484000	19486000	chr1	19210000	19212000	0.253107	CXINH
chr1	19484000	19486000	chr1	19486000	19488000	0.469217	CXINH
chr1	19486000	19488000	chr1	19484000	19486000	0.469217	CXINH
chr1	1958000	1960000	chr1	1960000	1962000	0.27287	CXINH
chr1	1960000	1962000	chr1	1958000	1960000	0.27287	CXINH
chr1	19658000	19660000	chr1	19660000	19662000	0.431002	CXINH
chr1	19660000	19662000	chr1	19658000	19660000	0.431002	CXINH
chr1	197100000	197102000	chr1	197102000	197104000	0.387822	CXINH
chr1	197102000	197104000	chr1	197100000	197102000	0.387822	CXINH
chr1	197102000	197104000	chr1	197268000	197270000	0.331955	CXINH
chr1	197200000	197202000	chr1	197268000	197270000	0.398744	CXINH
chr1	197268000	197270000	chr1	197102000	197104000	0.331955	CXINH
chr1	197268000	197270000	chr1	197200000	197202000	0.398744	CXINH
chr1	197268000	197270000	chr1	197314000	197316000	0.282045	CXINH
chr1	197314000	197316000	chr1	197268000	197270000	0.282045	CXINH
chr1	198934000	198936000	chr1	198936000	198938000	0.310951	CXINH
chr1	198936000	198938000	chr1	198934000	198936000	0.310951	CXINH
chr1	200408000	200410000	chr1	200410000	200412000	0.251915	CXINH
chr1	200410000	200412000	chr1	200408000	200410000	0.251915	CXINH
chr1	200668000	200670000	chr1	200670000	200672000	0.391717	CXINH
chr1	200670000	200672000	chr1	200668000	200670000	0.391717	CXINH
chr1	201538000	201540000	chr1	201540000	201542000	0.282957	CXINH
chr1	201540000	201542000	chr1	201538000	201540000	0.282957	CXINH
chr1	201558000	201560000	chr1	201560000	201562000	0.26669	CXINH
chr1	201560000	201562000	chr1	201558000	201560000	0.26669	CXINH
chr1	2018000	2020000	chr1	2020000	2022000	0.323581	CXINH
chr1	2018000	2020000	chr1	2024000	2026000	0.280403	CXINH
chr1	201876000	201878000	chr1	201878000	201880000	0.270415	CXINH
chr1	201878000	201880000	chr1	201876000	201878000	0.270415	CXINH
chr1	201894000	201896000	chr1	201896000	201898000	0.330611	CXINH
chr1	201896000	201898000	chr1	201894000	201896000	0.330611	CXINH
chr1	2020000	2022000	chr1	2018000	2020000	0.323581	CXINH
chr1	2020000	2022000	chr1	2022000	2024000	0.37492	CXINH
chr1	2020000	2022000	chr1	2024000	2026000	0.254587	CXINH
chr1	2022000	2024000	chr1	2020000	2022000	0.37492	CXINH
chr1	2022000	2024000	chr1	2024000	2026000	0.34649	CXINH
chr1	2022000	2024000	chr1	2032000	2034000	0.260378	CXINH
chr1	202340000	202342000	chr1	202342000	202344000	0.502824	CXINH
chr1	202342000	202344000	chr1	202340000	202342000	0.502824	CXINH
chr1	2024000	2026000	chr1	2018000	2020000	0.280403	CXINH
chr1	2024000	2026000	chr1	2020000	2022000	0.254587	CXINH
chr1	2024000	2026000	chr1	2022000	2024000	0.34649	CXINH
chr1	202614000	202616000	chr1	202660000	202662000	0.25112	CXINH
chr1	202656000	202658000	chr1	202660000	202662000	0.26732	CXINH
chr1	202658000	202660000	chr1	202660000	202662000	0.342537	CXINH
chr1	202660000	202662000	chr1	202614000	202616000	0.25112	CXINH
chr1	202660000	202662000	chr1	202656000	202658000	0.26732	CXINH
chr1	202660000	202662000	chr1	202658000	202660000	0.342537	CXINH
chr1	2028000	2030000	chr1	2032000	2034000	0.258708	CXINH
chr1	2030000	2032000	chr1	2032000	2034000	0.272143	CXINH
chr1	203068000	203070000	chr1	203290000	203292000	0.472103	CXINH
chr1	2032000	2034000	chr1	2022000	2024000	0.260378	CXINH
chr1	2032000	2034000	chr1	2028000	2030000	0.258708	CXINH
chr1	2032000	2034000	chr1	2030000	2032000	0.272143	CXINH
chr1	2032000	2034000	chr1	2132000	2134000	0.256485	CXINH
chr1	2032000	2034000	chr1	2442000	2444000	0.254171	CXINH
chr1	203274000	203276000	chr1	203290000	203292000	0.28972	CXINH
chr1	203274000	203276000	chr1	203522000	203524000	0.295967	CXINH
chr1	203276000	203278000	chr1	203278000	203280000	0.275486	CXINH
chr1	203278000	203280000	chr1	203276000	203278000	0.275486	CXINH
chr1	203278000	203280000	chr1	203522000	203524000	0.269832	CXINH
chr1	203290000	203292000	chr1	203068000	203070000	0.472103	CXINH
chr1	203290000	203292000	chr1	203274000	203276000	0.28972	CXINH
chr1	203290000	203292000	chr1	203304000	203306000	0.290848	CXINH
chr1	203290000	203292000	chr1	203522000	203524000	0.49114	CXINH
chr1	203304000	203306000	chr1	203290000	203292000	0.290848	CXINH
chr1	20342000	20344000	chr1	20484000	20486000	0.293955	CXINH
chr1	203522000	203524000	chr1	203274000	203276000	0.295967	CXINH
chr1	203522000	203524000	chr1	203278000	203280000	0.269832	CXINH
chr1	203522000	203524000	chr1	203290000	203292000	0.49114	CXINH
chr1	20360000	20362000	chr1	20362000	20364000	0.358069	CXINH
chr1	20362000	20364000	chr1	20360000	20362000	0.358069	CXINH
chr1	204150000	204152000	chr1	204152000	204154000	0.324778	CXINH
chr1	204152000	204154000	chr1	204150000	204152000	0.324778	CXINH
chr1	204358000	204360000	chr1	204360000	204362000	0.266088	CXINH
chr1	204360000	204362000	chr1	204358000	204360000	0.266088	CXINH
chr1	2044000	2046000	chr1	2046000	2048000	0.267192	CXINH
chr1	204410000	204412000	chr1	204412000	204414000	0.430978	CXINH
chr1	204410000	204412000	chr1	204506000	204508000	0.254663	CXINH
chr1	204412000	204414000	chr1	204410000	204412000	0.430978	CXINH
chr1	204506000	204508000	chr1	204410000	204412000	0.254663	CXINH
chr1	204564000	204566000	chr1	204566000	204568000	0.263265	CXINH
chr1	204566000	204568000	chr1	204564000	204566000	0.263265	CXINH
chr1	2046000	2048000	chr1	2044000	2046000	0.267192	CXINH
chr1	20476000	20478000	chr1	20478000	20480000	0.280184	CXINH
chr1	204762000	204764000	chr1	204764000	204766000	0.356751	CXINH
chr1	204764000	204766000	chr1	204762000	204764000	0.356751	CXINH
chr1	20478000	20480000	chr1	20476000	20478000	0.280184	CXINH
chr1	20484000	20486000	chr1	20342000	20344000	0.293955	CXINH
chr1	20484000	20486000	chr1	20486000	20488000	0.35882	CXINH
chr1	20484000	20486000	chr1	20696000	20698000	0.299364	CXINH
chr1	20486000	20488000	chr1	20484000	20486000	0.35882	CXINH
chr1	204868000	204870000	chr1	205048000	205050000	0.261903	CXINH
chr1	20492000	20494000	chr1	20494000	20496000	0.295699	CXINH
chr1	20494000	20496000	chr1	20492000	20494000	0.295699	CXINH
chr1	20494000	20496000	chr1	20552000	20554000	0.270786	CXINH
chr1	204990000	204992000	chr1	204992000	204994000	0.310931	CXINH
chr1	204992000	204994000	chr1	204990000	204992000	0.310931	CXINH
chr1	205048000	205050000	chr1	204868000	204870000	0.261903	CXINH
chr1	205048000	205050000	chr1	205284000	205286000	0.413379	CXINH
chr1	20506000	20508000	chr1	20508000	20510000	0.332072	CXINH
chr1	20508000	20510000	chr1	20506000	20508000	0.332072	CXINH
chr1	205226000	205228000	chr1	205228000	205230000	0.273251	CXINH
chr1	205228000	205230000	chr1	205226000	205228000	0.273251	CXINH
chr1	205284000	205286000	chr1	205048000	205050000	0.413379	CXINH
chr1	205434000	205436000	chr1	205436000	205438000	0.36518	CXINH
chr1	205436000	205438000	chr1	205434000	205436000	0.36518	CXINH
chr1	20552000	20554000	chr1	20494000	20496000	0.270786	CXINH
chr1	205590000	205592000	chr1	205592000	205594000	0.268132	CXINH
chr1	205592000	205594000	chr1	205590000	205592000	0.268132	CXINH
chr1	205630000	205632000	chr1	205632000	205634000	0.48452	CXINH
chr1	205632000	205634000	chr1	205630000	205632000	0.48452	CXINH
chr1	205750000	205752000	chr1	206202000	206204000	0.267657	CXINH
chr1	205812000	205814000	chr1	206202000	206204000	0.288992	CXINH
chr1	206202000	206204000	chr1	205750000	205752000	0.267657	CXINH
chr1	206202000	206204000	chr1	205812000	205814000	0.288992	CXINH
chr1	206460000	206462000	chr1	206462000	206464000	0.300121	CXINH
chr1	206462000	206464000	chr1	206460000	206462000	0.300121	CXINH
chr1	206658000	206660000	chr1	206692000	206694000	0.299737	CXINH
chr1	206692000	206694000	chr1	206658000	206660000	0.299737	CXINH
chr1	20696000	20698000	chr1	20484000	20486000	0.299364	CXINH
chr1	20716000	20718000	chr1	20718000	20720000	0.277956	CXINH
chr1	20718000	20720000	chr1	20716000	20718000	0.277956	CXINH
chr1	207320000	207322000	chr1	207322000	207324000	0.256835	CXINH
chr1	207322000	207324000	chr1	207320000	207322000	0.256835	CXINH
chr1	207750000	207752000	chr1	207752000	207754000	0.370211	CXINH
chr1	207752000	207754000	chr1	207750000	207752000	0.370211	CXINH
chr1	207822000	207824000	chr1	207824000	207826000	0.323141	CXINH
chr1	207824000	207826000	chr1	207822000	207824000	0.323141	CXINH
chr1	20786000	20788000	chr1	21176000	21178000	0.264557	CXINH
chr1	208020000	208022000	chr1	208022000	208024000	0.375747	CXINH
chr1	208022000	208024000	chr1	208020000	208022000	0.375747	CXINH
chr1	208042000	208044000	chr1	208044000	208046000	0.356074	CXINH
chr1	208044000	208046000	chr1	208042000	208044000	0.356074	CXINH
chr1	208078000	208080000	chr1	208102000	208104000	0.263826	CXINH
chr1	208102000	208104000	chr1	208078000	208080000	0.263826	CXINH
chr1	208126000	208128000	chr1	208128000	208130000	0.306974	CXINH
chr1	208128000	208130000	chr1	208126000	208128000	0.306974	CXINH
chr1	208232000	208234000	chr1	208234000	208236000	0.270294	CXINH
chr1	208234000	208236000	chr1	208232000	208234000	0.270294	CXINH
chr1	209582000	209584000	chr1	209584000	209586000	0.317998	CXINH
chr1	209584000	209586000	chr1	209582000	209584000	0.317998	CXINH
chr1	209584000	209586000	chr1	209586000	209588000	0.253513	CXINH
chr1	209584000	209586000	chr1	209590000	209592000	0.319136	CXINH
chr1	209586000	209588000	chr1	209584000	209586000	0.253513	CXINH
chr1	209590000	209592000	chr1	209584000	209586000	0.319136	CXINH
chr1	209590000	209592000	chr1	209854000	209856000	0.283949	CXINH
chr1	209626000	209628000	chr1	209628000	209630000	0.325045	CXINH
chr1	209628000	209630000	chr1	209626000	209628000	0.325045	CXINH
chr1	209746000	209748000	chr1	209748000	209750000	0.279786	CXINH
chr1	209748000	209750000	chr1	209746000	209748000	0.279786	CXINH
chr1	209854000	209856000	chr1	209590000	209592000	0.283949	CXINH
chr1	209878000	209880000	chr1	209880000	209882000	0.26589	CXINH
chr1	209880000	209882000	chr1	209878000	209880000	0.26589	CXINH
chr1	210392000	210394000	chr1	210394000	210396000	0.318714	CXINH
chr1	210394000	210396000	chr1	210392000	210394000	0.318714	CXINH
chr1	211132000	211134000	chr1	211134000	211136000	0.390588	CXINH
chr1	211134000	211136000	chr1	211132000	211134000	0.390588	CXINH
chr1	21176000	21178000	chr1	20786000	20788000	0.264557	CXINH
chr1	212980000	212982000	chr1	212982000	212984000	0.275368	CXINH
chr1	212982000	212984000	chr1	212980000	212982000	0.275368	CXINH
chr1	2132000	2134000	chr1	1908000	1910000	0.259847	CXINH
chr1	2132000	2134000	chr1	1918000	1920000	0.266827	CXINH
chr1	2132000	2134000	chr1	2032000	2034000	0.256485	CXINH
chr1	2132000	2134000	chr1	2194000	2196000	0.255809	CXINH
chr1	2132000	2134000	chr1	2212000	2214000	0.285691	CXINH
chr1	2132000	2134000	chr1	2266000	2268000	0.250958	CXINH
chr1	213904000	213906000	chr1	213982000	213984000	0.38652	CXINH
chr1	213904000	213906000	chr1	213984000	213986000	0.272487	CXINH
chr1	213982000	213984000	chr1	213904000	213906000	0.38652	CXINH
chr1	213982000	213984000	chr1	213984000	213986000	0.631528	CXINH
chr1	213982000	213984000	chr1	214208000	214210000	0.332476	CXINH
chr1	213984000	213986000	chr1	213904000	213906000	0.272487	CXINH
chr1	213984000	213986000	chr1	213982000	213984000	0.631528	CXINH
chr1	213984000	213986000	chr1	213986000	213988000	0.25331	CXINH
chr1	213984000	213986000	chr1	213988000	213990000	0.331187	CXINH
chr1	213984000	213986000	chr1	214208000	214210000	0.287565	CXINH
chr1	213986000	213988000	chr1	213984000	213986000	0.25331	CXINH
chr1	213986000	213988000	chr1	213988000	213990000	0.377229	CXINH
chr1	213988000	213990000	chr1	213984000	213986000	0.331187	CXINH
chr1	213988000	213990000	chr1	213986000	213988000	0.377229	CXINH
chr1	214208000	214210000	chr1	213982000	213984000	0.332476	CXINH
chr1	214208000	214210000	chr1	213984000	213986000	0.287565	CXINH
chr1	214328000	214330000	chr1	214550000	214552000	0.25338	CXINH
chr1	21438000	21440000	chr1	21440000	21442000	0.344291	CXINH
chr1	21440000	21442000	chr1	21438000	21440000	0.344291	CXINH
chr1	214550000	214552000	chr1	214328000	214330000	0.25338	CXINH
chr1	218344000	218346000	chr1	218346000	218348000	0.30798	CXINH
chr1	218346000	218348000	chr1	218344000	218346000	0.30798	CXINH
chr1	218370000	218372000	chr1	218372000	218374000	0.318225	CXINH
chr1	218372000	218374000	chr1	218370000	218372000	0.318225	CXINH
chr1	219172000	219174000	chr1	219174000	219176000	0.44569	CXINH
chr1	219174000	219176000	chr1	219172000	219174000	0.44569	CXINH
chr1	2194000	2196000	chr1	2132000	2134000	0.255809	CXINH
chr1	2194000	2196000	chr1	2212000	2214000	0.280489	CXINH
chr1	2198000	2200000	chr1	1908000	1910000	0.309498	CXINH
chr1	220092000	220094000	chr1	220094000	220096000	0.47596	CXINH
chr1	220094000	220096000	chr1	220092000	220094000	0.47596	CXINH
chr1	2212000	2214000	chr1	2132000	2134000	0.285691	CXINH
chr1	2212000	2214000	chr1	2194000	2196000	0.280489	CXINH
chr1	2212000	2214000	chr1	2214000	2216000	0.372508	CXINH
chr1	2214000	2216000	chr1	2212000	2214000	0.372508	CXINH
chr1	221740000	221742000	chr1	221742000	221744000	0.253833	CXINH
chr1	221742000	221744000	chr1	221740000	221742000	0.253833	CXINH
chr1	222588000	222590000	chr1	222590000	222592000	0.380003	CXINH
chr1	222590000	222592000	chr1	222588000	222590000	0.380003	CXINH
chr1	2226000	2228000	chr1	2390000	2392000	0.256065	CXINH
chr1	222616000	222618000	chr1	222644000	222646000	0.328642	CXINH
chr1	222616000	222618000	chr1	222712000	222714000	0.361088	CXINH
chr1	222642000	222644000	chr1	222644000	222646000	0.383283	CXINH
chr1	222644000	222646000	chr1	222616000	222618000	0.328642	CXINH
chr1	222644000	222646000	chr1	222642000	222644000	0.383283	CXINH
chr1	222644000	222646000	chr1	222712000	222714000	0.349507	CXINH
chr1	222712000	222714000	chr1	222616000	222618000	0.361088	CXINH
chr1	222712000	222714000	chr1	222644000	222646000	0.349507	CXINH
chr1	2230000	2232000	chr1	2232000	2234000	0.305965	CXINH
chr1	2232000	2234000	chr1	2230000	2232000	0.305965	CXINH
chr1	2234000	2236000	chr1	2312000	2314000	0.26556	CXINH
chr1	223754000	223756000	chr1	223756000	223758000	0.38681	CXINH
chr1	223756000	223758000	chr1	223754000	223756000	0.38681	CXINH
chr1	225426000	225428000	chr1	225428000	225430000	0.267867	CXINH
chr1	225428000	225430000	chr1	225426000	225428000	0.267867	CXINH
chr1	226406000	226408000	chr1	226408000	226410000	0.316696	CXINH
chr1	226408000	226410000	chr1	226406000	226408000	0.316696	CXINH
chr1	226576000	226578000	chr1	226680000	226682000	0.351259	CXINH
chr1	226576000	226578000	chr1	226688000	226690000	0.428467	CXINH
chr1	226576000	226578000	chr1	226784000	226786000	0.390117	CXINH
chr1	226576000	226578000	chr1	226810000	226812000	0.277928	CXINH
chr1	2266000	2268000	chr1	2132000	2134000	0.250958	CXINH
chr1	226678000	226680000	chr1	226680000	226682000	0.264284	CXINH
chr1	226680000	226682000	chr1	226576000	226578000	0.351259	CXINH
chr1	226680000	226682000	chr1	226678000	226680000	0.264284	CXINH
chr1	226688000	226690000	chr1	226576000	226578000	0.428467	CXINH
chr1	226784000	226786000	chr1	226576000	226578000	0.390117	CXINH
chr1	226810000	226812000	chr1	226576000	226578000	0.277928	CXINH
chr1	226938000	226940000	chr1	226940000	226942000	0.458851	CXINH
chr1	226940000	226942000	chr1	226938000	226940000	0.458851	CXINH
chr1	227430000	227432000	chr1	227432000	227434000	0.440591	CXINH
chr1	227432000	227434000	chr1	227430000	227432000	0.440591	CXINH
chr1	22760000	22762000	chr1	22762000	22764000	0.444091	CXINH
chr1	22762000	22764000	chr1	22760000	22762000	0.444091	CXINH
chr1	22772000	22774000	chr1	22774000	22776000	0.253588	CXINH
chr1	22774000	22776000	chr1	22772000	22774000	0.253588	CXINH
chr1	227786000	227788000	chr1	227788000	227790000	0.310316	CXINH
chr1	227788000	227790000	chr1	227786000	227788000	0.310316	CXINH
chr1	227946000	227948000	chr1	227948000	227950000	0.252001	CXINH
chr1	227948000	227950000	chr1	227946000	227948000	0.252001	CXINH
chr1	22800000	22802000	chr1	22802000	22804000	0.36071	CXINH
chr1	22802000	22804000	chr1	22800000	22802000	0.36071	CXINH
chr1	228138000	228140000	chr1	228140000	228142000	0.553251	CXINH
chr1	228138000	228140000	chr1	228164000	228166000	0.307858	CXINH
chr1	228138000	228140000	chr1	228166000	228168000	0.298458	CXINH
chr1	228140000	228142000	chr1	228138000	228140000	0.553251	CXINH
chr1	228140000	228142000	chr1	228164000	228166000	0.291723	CXINH
chr1	228140000	228142000	chr1	228166000	228168000	0.284044	CXINH
chr1	228140000	228142000	chr1	228456000	228458000	0.319502	CXINH
chr1	228140000	228142000	chr1	228458000	228460000	0.264864	CXINH
chr1	228140000	228142000	chr1	228486000	228488000	0.25808	CXINH
chr1	228164000	228166000	chr1	228138000	228140000	0.307858	CXINH
chr1	228164000	228166000	chr1	228140000	228142000	0.291723	CXINH
chr1	228164000	228166000	chr1	228166000	228168000	0.543523	CXINH
chr1	228164000	228166000	chr1	228456000	228458000	0.277478	CXINH
chr1	228164000	228166000	chr1	228486000	228488000	0.36652	CXINH
chr1	228166000	228168000	chr1	228138000	228140000	0.298458	CXINH
chr1	228166000	228168000	chr1	228140000	228142000	0.284044	CXINH
chr1	228166000	228168000	chr1	228164000	228166000	0.543523	CXINH
chr1	228166000	228168000	chr1	228486000	228488000	0.28551	CXINH
chr1	228274000	228276000	chr1	228276000	228278000	0.289145	CXINH
chr1	228276000	228278000	chr1	228274000	228276000	0.289145	CXINH
chr1	228456000	228458000	chr1	228140000	228142000	0.319502	CXINH
chr1	228456000	228458000	chr1	228164000	228166000	0.277478	CXINH
chr1	228456000	228458000	chr1	228458000	228460000	0.385132	CXINH
chr1	228456000	228458000	chr1	228486000	228488000	0.287097	CXINH
chr1	228458000	228460000	chr1	228140000	228142000	0.264864	CXINH
chr1	228458000	228460000	chr1	228456000	228458000	0.385132	CXINH
chr1	228458000	228460000	chr1	228486000	228488000	0.290286	CXINH
chr1	228486000	228488000	chr1	228140000	228142000	0.25808	CXINH
chr1	228486000	228488000	chr1	228164000	228166000	0.36652	CXINH
chr1	228486000	228488000	chr1	228166000	228168000	0.28551	CXINH
chr1	228486000	228488000	chr1	228456000	228458000	0.287097	CXINH
chr1	228486000	228488000	chr1	228458000	228460000	0.290286	CXINH
chr1	229270000	229272000	chr1	229342000	229344000	0.263023	CXINH
chr1	229270000	229272000	chr1	229410000	229412000	0.252073	CXINH
chr1	229342000	229344000	chr1	229270000	229272000	0.263023	CXINH
chr1	229410000	229412000	chr1	229270000	229272000	0.252073	CXINH
chr1	229410000	229412000	chr1	229694000	229696000	0.429684	CXINH
chr1	229694000	229696000	chr1	229410000	229412000	0.429684	CXINH
chr1	23018000	23020000	chr1	23368000	23370000	0.274254	CXINH
chr1	230248000	230250000	chr1	230250000	230252000	0.332604	CXINH
chr1	230250000	230252000	chr1	230248000	230250000	0.332604	CXINH
chr1	230806000	230808000	chr1	230808000	230810000	0.268746	CXINH
chr1	230808000	230810000	chr1	230806000	230808000	0.268746	CXINH
chr1	230848000	230850000	chr1	230850000	230852000	0.292798	CXINH
chr1	230850000	230852000	chr1	230848000	230850000	0.292798	CXINH
chr1	230866000	230868000	chr1	230868000	230870000	0.270836	CXINH
chr1	230868000	230870000	chr1	230866000	230868000	0.270836	CXINH
chr1	2310000	2312000	chr1	2312000	2314000	0.366677	CXINH
chr1	231038000	231040000	chr1	231040000	231042000	0.299594	CXINH
chr1	231040000	231042000	chr1	231038000	231040000	0.299594	CXINH
chr1	231160000	231162000	chr1	231162000	231164000	0.278678	CXINH
chr1	231162000	231164000	chr1	231160000	231162000	0.278678	CXINH
chr1	2312000	2314000	chr1	2234000	2236000	0.26556	CXINH
chr1	2312000	2314000	chr1	2310000	2312000	0.366677	CXINH
chr1	2312000	2314000	chr1	2492000	2494000	0.275728	CXINH
chr1	2312000	2314000	chr1	2494000	2496000	0.31067	CXINH
chr1	2312000	2314000	chr1	2526000	2528000	0.29116	CXINH
chr1	2312000	2314000	chr1	2528000	2530000	0.319892	CXINH
chr1	2312000	2314000	chr1	2532000	2534000	0.51763	CXINH
chr1	231336000	231338000	chr1	231338000	231340000	0.324251	CXINH
chr1	231338000	231340000	chr1	231336000	231338000	0.324251	CXINH
chr1	23176000	23178000	chr1	23178000	23180000	0.280713	CXINH
chr1	23178000	23180000	chr1	23176000	23178000	0.280713	CXINH
chr1	23368000	23370000	chr1	23018000	23020000	0.274254	CXINH
chr1	23402000	23404000	chr1	23404000	23406000	0.28594	CXINH
chr1	23404000	23406000	chr1	23402000	23404000	0.28594	CXINH
chr1	234212000	234214000	chr1	234214000	234216000	0.251464	CXINH
chr1	234214000	234216000	chr1	234212000	234214000	0.251464	CXINH
chr1	234280000	234282000	chr1	234282000	234284000	0.367773	CXINH
chr1	234282000	234284000	chr1	234280000	234282000	0.367773	CXINH
chr1	234372000	234374000	chr1	234610000	234612000	0.261291	CXINH
chr1	234478000	234480000	chr1	234610000	234612000	0.313598	CXINH
chr1	234544000	234546000	chr1	234610000	234612000	0.385614	CXINH
chr1	234610000	234612000	chr1	234372000	234374000	0.261291	CXINH
chr1	234610000	234612000	chr1	234478000	234480000	0.313598	CXINH
chr1	234610000	234612000	chr1	234544000	234546000	0.385614	CXINH
chr1	234610000	234612000	chr1	234724000	234726000	0.335096	CXINH
chr1	234724000	234726000	chr1	234610000	234612000	0.335096	CXINH
chr1	234862000	234864000	chr1	234932000	234934000	0.346864	CXINH
chr1	234932000	234934000	chr1	234862000	234864000	0.346864	CXINH
chr1	235092000	235094000	chr1	235094000	235096000	0.314672	CXINH
chr1	235094000	235096000	chr1	235092000	235094000	0.314672	CXINH
chr1	235128000	235130000	chr1	235328000	235330000	0.366467	CXINH
chr1	235328000	235330000	chr1	235128000	235130000	0.366467	CXINH
chr1	23538000	23540000	chr1	23540000	23542000	0.315597	CXINH
chr1	23540000	23542000	chr1	23538000	23540000	0.315597	CXINH
chr1	235648000	235650000	chr1	235650000	235652000	0.301119	CXINH
chr1	235650000	235652000	chr1	235648000	235650000	0.301119	CXINH
chr1	235970000	235972000	chr1	235972000	235974000	0.38233	CXINH
chr1	235972000	235974000	chr1	235970000	235972000	0.38233	CXINH
chr1	236064000	236066000	chr1	236066000	236068000	0.520552	CXINH
chr1	236064000	236066000	chr1	236068000	236070000	0.376596	CXINH
chr1	236066000	236068000	chr1	236064000	236066000	0.520552	CXINH
chr1	236066000	236068000	chr1	236068000	236070000	0.723339	CXINH
chr1	236068000	236070000	chr1	236064000	236066000	0.376596	CXINH
chr1	236068000	236070000	chr1	236066000	236068000	0.723339	CXINH
chr1	236280000	236282000	chr1	236282000	236284000	0.333499	CXINH
chr1	236282000	236284000	chr1	236280000	236282000	0.333499	CXINH
chr1	236522000	236524000	chr1	236524000	236526000	0.336167	CXINH
chr1	236524000	236526000	chr1	236522000	236524000	0.336167	CXINH
chr1	236604000	236606000	chr1	236794000	236796000	0.319461	CXINH
chr1	236794000	236796000	chr1	236604000	236606000	0.319461	CXINH
chr1	2390000	2392000	chr1	2226000	2228000	0.256065	CXINH
chr1	2390000	2392000	chr1	2526000	2528000	0.27418	CXINH
chr1	23958000	23960000	chr1	23960000	23962000	0.408993	CXINH
chr1	23960000	23962000	chr1	23958000	23960000	0.408993	CXINH
chr1	240090000	240092000	chr1	240092000	240094000	0.277504	CXINH
chr1	240092000	240094000	chr1	240090000	240092000	0.277504	CXINH
chr1	2412000	2414000	chr1	2414000	2416000	0.298812	CXINH
chr1	2414000	2416000	chr1	2412000	2414000	0.298812	CXINH
chr1	241846000	241848000	chr1	241848000	241850000	0.41736	CXINH
chr1	241848000	241850000	chr1	241846000	241848000	0.41736	CXINH
chr1	243254000	243256000	chr1	243256000	243258000	0.378137	CXINH
chr1	243254000	243256000	chr1	243712000	243714000	0.29038	CXINH
chr1	243256000	243258000	chr1	243254000	243256000	0.378137	CXINH
chr1	243420000	243422000	chr1	243422000	243424000	0.379189	CXINH
chr1	243422000	243424000	chr1	243420000	243422000	0.379189	CXINH
chr1	243474000	243476000	chr1	243476000	243478000	0.336513	CXINH
chr1	243476000	243478000	chr1	243474000	243476000	0.336513	CXINH
chr1	243712000	243714000	chr1	243254000	243256000	0.29038	CXINH
chr1	2442000	2444000	chr1	2032000	2034000	0.254171	CXINH
chr1	2442000	2444000	chr1	2444000	2446000	0.317704	CXINH
chr1	2444000	2446000	chr1	2442000	2444000	0.317704	CXINH
chr1	2444000	2446000	chr1	2446000	2448000	0.25361	CXINH
chr1	244452000	244454000	chr1	244652000	244654000	0.268373	CXINH
chr1	2446000	2448000	chr1	2444000	2446000	0.25361	CXINH
chr1	244652000	244654000	chr1	244452000	244454000	0.268373	CXINH
chr1	244652000	244654000	chr1	244834000	244836000	0.436083	CXINH
chr1	244652000	244654000	chr1	244862000	244864000	0.409747	CXINH
chr1	244652000	244654000	chr1	244864000	244866000	0.307748	CXINH
chr1	244652000	244654000	chr1	244970000	244972000	0.361527	CXINH
chr1	244834000	244836000	chr1	244652000	244654000	0.436083	CXINH
chr1	244834000	244836000	chr1	244862000	244864000	0.461681	CXINH
chr1	244834000	244836000	chr1	244864000	244866000	0.384384	CXINH
chr1	244834000	244836000	chr1	244970000	244972000	0.463869	CXINH
chr1	244862000	244864000	chr1	244652000	244654000	0.409747	CXINH
chr1	244862000	244864000	chr1	244834000	244836000	0.461681	CXINH
chr1	244862000	244864000	chr1	244864000	244866000	0.252838	CXINH
chr1	244862000	244864000	chr1	244970000	244972000	0.455131	CXINH
chr1	244864000	244866000	chr1	244652000	244654000	0.307748	CXINH
chr1	244864000	244866000	chr1	244834000	244836000	0.384384	CXINH
chr1	244864000	244866000	chr1	244862000	244864000	0.252838	CXINH
chr1	244864000	244866000	chr1	244970000	244972000	0.297309	CXINH
chr1	244968000	244970000	chr1	244970000	244972000	0.308724	CXINH
chr1	244970000	244972000	chr1	244652000	244654000	0.361527	CXINH
chr1	244970000	244972000	chr1	244834000	244836000	0.463869	CXINH
chr1	244970000	244972000	chr1	244862000	244864000	0.455131	CXINH
chr1	244970000	244972000	chr1	244864000	244866000	0.297309	CXINH
chr1	244970000	244972000	chr1	244968000	244970000	0.308724	CXINH
chr1	2454000	2456000	chr1	2456000	2458000	0.36076	CXINH
chr1	245510000	245512000	chr1	245512000	245514000	0.27354	CXINH
chr1	245512000	245514000	chr1	245510000	245512000	0.27354	CXINH
chr1	2456000	2458000	chr1	2454000	2456000	0.36076	CXINH
chr1	2458000	2460000	chr1	2460000	2462000	0.392888	CXINH
chr1	2460000	2462000	chr1	2458000	2460000	0.392888	CXINH
chr1	2466000	2468000	chr1	2468000	2470000	0.280745	CXINH
chr1	246678000	246680000	chr1	246680000	246682000	0.274745	CXINH
chr1	246680000	246682000	chr1	246678000	246680000	0.274745	CXINH
chr1	2468000	2470000	chr1	2466000	2468000	0.280745	CXINH
chr1	246930000	246932000	chr1	246932000	246934000	0.542302	CXINH
chr1	246932000	246934000	chr1	246930000	246932000	0.542302	CXINH
chr1	248824000	248826000	chr1	248826000	248828000	0.269357	CXINH
chr1	248826000	248828000	chr1	248824000	248826000	0.269357	CXINH
chr1	248872000	248874000	chr1	248874000	248876000	0.354039	CXINH
chr1	248874000	248876000	chr1	248872000	248874000	0.354039	CXINH
chr1	2492000	2494000	chr1	2312000	2314000	0.275728	CXINH
chr1	2492000	2494000	chr1	2494000	2496000	0.263823	CXINH
chr1	2494000	2496000	chr1	2312000	2314000	0.31067	CXINH
chr1	2494000	2496000	chr1	2492000	2494000	0.263823	CXINH
chr1	2494000	2496000	chr1	2532000	2534000	0.284674	CXINH
chr1	25238000	25240000	chr1	25240000	25242000	0.401135	CXINH
chr1	25240000	25242000	chr1	25238000	25240000	0.401135	CXINH
chr1	2526000	2528000	chr1	2312000	2314000	0.29116	CXINH
chr1	2526000	2528000	chr1	2390000	2392000	0.27418	CXINH
chr1	2526000	2528000	chr1	2586000	2588000	0.282078	CXINH
chr1	25266000	25268000	chr1	25268000	25270000	0.327327	CXINH
chr1	25268000	25270000	chr1	25266000	25268000	0.327327	CXINH
chr1	2528000	2530000	chr1	2312000	2314000	0.319892	CXINH
chr1	2532000	2534000	chr1	2312000	2314000	0.51763	CXINH
chr1	2532000	2534000	chr1	2494000	2496000	0.284674	CXINH
chr1	25616000	25618000	chr1	25618000	25620000	0.253105	CXINH
chr1	25618000	25620000	chr1	25616000	25618000	0.253105	CXINH
chr1	25804000	25806000	chr1	25806000	25808000	0.302556	CXINH
chr1	25806000	25808000	chr1	25804000	25806000	0.302556	CXINH
chr1	25818000	25820000	chr1	25820000	25822000	0.344369	CXINH
chr1	25820000	25822000	chr1	25818000	25820000	0.344369	CXINH
chr1	2586000	2588000	chr1	2526000	2528000	0.282078	CXINH
chr1	25896000	25898000	chr1	25898000	25900000	0.261951	CXINH
chr1	25898000	25900000	chr1	25896000	25898000	0.261951	CXINH
chr1	25904000	25906000	chr1	26110000	26112000	0.299976	CXINH
chr1	25906000	25908000	chr1	26110000	26112000	0.250399	CXINH
chr1	25932000	25934000	chr1	25934000	25936000	0.350222	CXINH
chr1	25934000	25936000	chr1	25932000	25934000	0.350222	CXINH
chr1	25998000	26000000	chr1	26110000	26112000	0.348014	CXINH
chr1	26110000	26112000	chr1	25904000	25906000	0.299976	CXINH
chr1	26110000	26112000	chr1	25906000	25908000	0.250399	CXINH
chr1	26110000	26112000	chr1	25998000	26000000	0.348014	CXINH
chr1	26110000	26112000	chr1	26234000	26236000	0.301382	CXINH
chr1	26160000	26162000	chr1	26162000	26164000	0.416583	CXINH
chr1	26162000	26164000	chr1	26160000	26162000	0.416583	CXINH
chr1	26168000	26170000	chr1	26170000	26172000	0.327288	CXINH
chr1	26170000	26172000	chr1	26168000	26170000	0.327288	CXINH
chr1	26232000	26234000	chr1	26234000	26236000	0.441276	CXINH
chr1	26234000	26236000	chr1	26110000	26112000	0.301382	CXINH
chr1	26234000	26236000	chr1	26232000	26234000	0.441276	CXINH
chr1	26278000	26280000	chr1	26280000	26282000	0.380117	CXINH
chr1	26280000	26282000	chr1	26278000	26280000	0.380117	CXINH
chr1	26430000	26432000	chr1	26432000	26434000	0.302405	CXINH
chr1	26432000	26434000	chr1	26430000	26432000	0.302405	CXINH
chr1	26432000	26434000	chr1	26692000	26694000	0.280913	CXINH
chr1	26432000	26434000	chr1	26694000	26696000	0.257858	CXINH
chr1	26472000	26474000	chr1	26692000	26694000	0.265893	CXINH
chr1	26528000	26530000	chr1	26530000	26532000	0.337642	CXINH
chr1	26530000	26532000	chr1	26528000	26530000	0.337642	CXINH
chr1	26530000	26532000	chr1	26532000	26534000	0.255094	CXINH
chr1	26532000	26534000	chr1	26530000	26532000	0.255094	CXINH
chr1	26620000	26622000	chr1	26692000	26694000	0.253484	CXINH
chr1	26620000	26622000	chr1	26694000	26696000	0.260512	CXINH
chr1	26692000	26694000	chr1	26432000	26434000	0.280913	CXINH
chr1	26692000	26694000	chr1	26472000	26474000	0.265893	CXINH
chr1	26692000	26694000	chr1	26620000	26622000	0.253484	CXINH
chr1	26692000	26694000	chr1	26694000	26696000	0.264852	CXINH
chr1	26694000	26696000	chr1	26432000	26434000	0.257858	CXINH
chr1	26694000	26696000	chr1	26620000	26622000	0.260512	CXINH
chr1	26694000	26696000	chr1	26692000	26694000	0.264852	CXINH
chr1	26786000	26788000	chr1	26788000	26790000	0.350871	CXINH
chr1	26788000	26790000	chr1	26786000	26788000	0.350871	CXINH
chr1	26920000	26922000	chr1	27234000	27236000	0.259477	CXINH
chr1	27234000	27236000	chr1	26920000	26922000	0.259477	CXINH
chr1	27298000	27300000	chr1	27300000	27302000	0.306755	CXINH
chr1	27298000	27300000	chr1	27522000	27524000	0.407324	CXINH
chr1	27300000	27302000	chr1	27298000	27300000	0.306755	CXINH
chr1	27348000	27350000	chr1	27350000	27352000	0.415434	CXINH
chr1	27350000	27352000	chr1	27348000	27350000	0.415434	CXINH
chr1	27364000	27366000	chr1	27366000	27368000	0.298074	CXINH
chr1	27366000	27368000	chr1	27364000	27366000	0.298074	CXINH
chr1	27518000	27520000	chr1	27522000	27524000	0.362925	CXINH
chr1	27522000	27524000	chr1	27298000	27300000	0.407324	CXINH
chr1	27522000	27524000	chr1	27518000	27520000	0.362925	CXINH
chr1	27528000	27530000	chr1	27772000	27774000	0.283756	CXINH
chr1	27602000	27604000	chr1	27604000	27606000	0.332896	CXINH
chr1	27604000	27606000	chr1	27602000	27604000	0.332896	CXINH
chr1	27724000	27726000	chr1	27772000	27774000	0.322387	CXINH
chr1	27724000	27726000	chr1	27914000	27916000	0.458986	CXINH
chr1	27772000	27774000	chr1	27528000	27530000	0.283756	CXINH
chr1	27772000	27774000	chr1	27724000	27726000	0.322387	CXINH
chr1	27772000	27774000	chr1	27914000	27916000	0.303269	CXINH
chr1	27914000	27916000	chr1	27724000	27726000	0.458986	CXINH
chr1	27914000	27916000	chr1	27772000	27774000	0.303269	CXINH
chr1	28162000	28164000	chr1	28164000	28166000	0.313708	CXINH
chr1	28164000	28166000	chr1	28162000	28164000	0.313708	CXINH
chr1	28234000	28236000	chr1	28236000	28238000	0.436641	CXINH
chr1	28236000	28238000	chr1	28234000	28236000	0.436641	CXINH
chr1	28504000	28506000	chr1	28506000	28508000	0.252034	CXINH
chr1	28506000	28508000	chr1	28504000	28506000	0.252034	CXINH
chr1	28552000	28554000	chr1	28648000	28650000	0.339168	CXINH
chr1	28580000	28582000	chr1	28582000	28584000	0.401443	CXINH
chr1	28582000	28584000	chr1	28580000	28582000	0.401443	CXINH
chr1	28648000	28650000	chr1	28552000	28554000	0.339168	CXINH
chr1	29180000	29182000	chr1	29182000	29184000	0.456468	CXINH
chr1	29182000	29184000	chr1	29180000	29182000	0.456468	CXINH
chr1	29244000	29246000	chr1	29246000	29248000	0.355324	CXINH
chr1	29246000	29248000	chr1	29244000	29246000	0.355324	CXINH
chr1	30800000	30802000	chr1	30802000	30804000	0.404585	CXINH
chr1	30802000	30804000	chr1	30800000	30802000	0.404585	CXINH
chr1	30886000	30888000	chr1	30888000	30890000	0.255502	CXINH
chr1	30888000	30890000	chr1	30886000	30888000	0.255502	CXINH
chr1	31372000	31374000	chr1	31376000	31378000	0.333704	CXINH
chr1	31372000	31374000	chr1	31644000	31646000	0.420609	CXINH
chr1	31376000	31378000	chr1	31372000	31374000	0.333704	CXINH
chr1	31644000	31646000	chr1	31372000	31374000	0.420609	CXINH
chr1	3170000	3172000	chr1	3350000	3352000	0.403706	CXINH
chr1	31770000	31772000	chr1	31772000	31774000	0.263939	CXINH
chr1	31772000	31774000	chr1	31770000	31772000	0.263939	CXINH
chr1	32106000	32108000	chr1	32108000	32110000	0.315625	CXINH
chr1	32108000	32110000	chr1	32106000	32108000	0.315625	CXINH
chr1	32204000	32206000	chr1	32206000	32208000	0.315084	CXINH
chr1	32206000	32208000	chr1	32204000	32206000	0.315084	CXINH
chr1	32334000	32336000	chr1	32336000	32338000	0.309849	CXINH
chr1	32336000	32338000	chr1	32334000	32336000	0.309849	CXINH
chr1	32880000	32882000	chr1	32882000	32884000	0.404436	CXINH
chr1	32882000	32884000	chr1	32880000	32882000	0.404436	CXINH
chr1	32882000	32884000	chr1	33168000	33170000	0.308772	CXINH
chr1	32884000	32886000	chr1	32886000	32888000	0.270307	CXINH
chr1	32886000	32888000	chr1	32884000	32886000	0.270307	CXINH
chr1	32886000	32888000	chr1	33168000	33170000	0.293498	CXINH
chr1	32892000	32894000	chr1	33168000	33170000	0.362052	CXINH
chr1	33060000	33062000	chr1	33168000	33170000	0.36973	CXINH
chr1	33126000	33128000	chr1	33472000	33474000	0.310927	CXINH
chr1	33168000	33170000	chr1	32882000	32884000	0.308772	CXINH
chr1	33168000	33170000	chr1	32886000	32888000	0.293498	CXINH
chr1	33168000	33170000	chr1	32892000	32894000	0.362052	CXINH
chr1	33168000	33170000	chr1	33060000	33062000	0.36973	CXINH
chr1	33168000	33170000	chr1	33170000	33172000	0.378533	CXINH
chr1	33168000	33170000	chr1	33370000	33372000	0.285718	CXINH
chr1	33170000	33172000	chr1	33168000	33170000	0.378533	CXINH
chr1	33180000	33182000	chr1	33182000	33184000	0.295728	CXINH
chr1	33182000	33184000	chr1	33180000	33182000	0.295728	CXINH
chr1	33370000	33372000	chr1	33168000	33170000	0.285718	CXINH
chr1	33472000	33474000	chr1	33126000	33128000	0.310927	CXINH
chr1	3348000	3350000	chr1	3350000	3352000	0.381246	CXINH
chr1	3350000	3352000	chr1	3170000	3172000	0.403706	CXINH
chr1	3350000	3352000	chr1	3348000	3350000	0.381246	CXINH
chr1	3350000	3352000	chr1	3528000	3530000	0.357169	CXINH
chr1	3350000	3352000	chr1	3540000	3542000	0.268647	CXINH
chr1	34872000	34874000	chr1	34884000	34886000	0.345389	CXINH
chr1	34884000	34886000	chr1	34872000	34874000	0.345389	CXINH
chr1	35030000	35032000	chr1	35032000	35034000	0.314784	CXINH
chr1	35032000	35034000	chr1	35030000	35032000	0.314784	CXINH
chr1	3528000	3530000	chr1	3350000	3352000	0.357169	CXINH
chr1	3528000	3530000	chr1	3540000	3542000	0.252765	CXINH
chr1	3540000	3542000	chr1	3350000	3352000	0.268647	CXINH
chr1	3540000	3542000	chr1	3528000	3530000	0.252765	CXINH
chr1	35558000	35560000	chr1	35560000	35562000	0.324679	CXINH
chr1	35560000	35562000	chr1	35558000	35560000	0.324679	CXINH
chr1	35768000	35770000	chr1	35770000	35772000	0.346032	CXINH
chr1	35770000	35772000	chr1	35768000	35770000	0.346032	CXINH
chr1	35930000	35932000	chr1	36148000	36150000	0.354603	CXINH
chr1	36148000	36150000	chr1	35930000	35932000	0.354603	CXINH
chr1	36202000	36204000	chr1	36204000	36206000	0.482978	CXINH
chr1	36204000	36206000	chr1	36202000	36204000	0.482978	CXINH
chr1	36384000	36386000	chr1	36386000	36388000	0.406751	CXINH
chr1	36386000	36388000	chr1	36384000	36386000	0.406751	CXINH
chr1	36396000	36398000	chr1	36398000	36400000	0.573664	CXINH
chr1	36398000	36400000	chr1	36396000	36398000	0.573664	CXINH
chr1	37034000	37036000	chr1	37036000	37038000	0.356153	CXINH
chr1	37034000	37036000	chr1	37266000	37268000	0.371991	CXINH
chr1	37036000	37038000	chr1	37034000	37036000	0.356153	CXINH
chr1	37036000	37038000	chr1	37266000	37268000	0.287167	CXINH
chr1	37056000	37058000	chr1	37266000	37268000	0.283084	CXINH
chr1	37266000	37268000	chr1	37034000	37036000	0.371991	CXINH
chr1	37266000	37268000	chr1	37036000	37038000	0.287167	CXINH
chr1	37266000	37268000	chr1	37056000	37058000	0.283084	CXINH
chr1	37594000	37596000	chr1	37596000	37598000	0.4791	CXINH
chr1	37596000	37598000	chr1	37594000	37596000	0.4791	CXINH
chr1	37792000	37794000	chr1	37794000	37796000	0.3619	CXINH
chr1	37794000	37796000	chr1	37792000	37794000	0.3619	CXINH
chr1	37930000	37932000	chr1	37932000	37934000	0.331634	CXINH
chr1	37932000	37934000	chr1	37930000	37932000	0.331634	CXINH
chr1	38046000	38048000	chr1	38114000	38116000	0.311567	CXINH
chr1	38114000	38116000	chr1	38046000	38048000	0.311567	CXINH
chr1	3826000	3828000	chr1	3828000	3830000	0.296392	CXINH
chr1	3828000	3830000	chr1	3826000	3828000	0.296392	CXINH
chr1	39106000	39108000	chr1	39108000	39110000	0.272848	CXINH
chr1	39108000	39110000	chr1	39106000	39108000	0.272848	CXINH
chr1	39690000	39692000	chr1	39692000	39694000	0.421635	CXINH
chr1	39692000	39694000	chr1	39690000	39692000	0.421635	CXINH
chr1	39900000	39902000	chr1	39902000	39904000	0.396889	CXINH
chr1	39902000	39904000	chr1	39900000	39902000	0.396889	CXINH
chr1	40256000	40258000	chr1	40258000	40260000	0.417078	CXINH
chr1	40258000	40260000	chr1	40256000	40258000	0.417078	CXINH
chr1	40258000	40260000	chr1	40692000	40694000	0.250771	CXINH
chr1	40448000	40450000	chr1	40450000	40452000	0.481807	CXINH
chr1	40450000	40452000	chr1	40448000	40450000	0.481807	CXINH
chr1	40690000	40692000	chr1	40692000	40694000	0.283741	CXINH
chr1	40692000	40694000	chr1	40258000	40260000	0.250771	CXINH
chr1	40692000	40694000	chr1	40690000	40692000	0.283741	CXINH
chr1	40848000	40850000	chr1	40850000	40852000	0.28108	CXINH
chr1	40850000	40852000	chr1	40848000	40850000	0.28108	CXINH
chr1	40978000	40980000	chr1	40980000	40982000	0.252986	CXINH
chr1	40980000	40982000	chr1	40978000	40980000	0.252986	CXINH
chr1	41364000	41366000	chr1	41366000	41368000	0.303116	CXINH
chr1	41366000	41368000	chr1	41364000	41366000	0.303116	CXINH
chr1	41386000	41388000	chr1	41394000	41396000	0.268147	CXINH
chr1	41394000	41396000	chr1	41386000	41388000	0.268147	CXINH
chr1	41710000	41712000	chr1	41712000	41714000	0.413669	CXINH
chr1	41712000	41714000	chr1	41710000	41712000	0.413669	CXINH
chr1	41712000	41714000	chr1	41714000	41716000	0.327995	CXINH
chr1	41714000	41716000	chr1	41712000	41714000	0.327995	CXINH
chr1	42034000	42036000	chr1	42036000	42038000	0.337265	CXINH
chr1	42036000	42038000	chr1	42034000	42036000	0.337265	CXINH
chr1	42658000	42660000	chr1	42924000	42926000	0.328479	CXINH
chr1	42682000	42684000	chr1	42766000	42768000	0.27435	CXINH
chr1	42766000	42768000	chr1	42682000	42684000	0.27435	CXINH
chr1	42924000	42926000	chr1	42658000	42660000	0.328479	CXINH
chr1	43452000	43454000	chr1	43454000	43456000	0.270236	CXINH
chr1	43454000	43456000	chr1	43452000	43454000	0.270236	CXINH
chr1	43564000	43566000	chr1	43566000	43568000	0.348879	CXINH
chr1	43566000	43568000	chr1	43564000	43566000	0.348879	CXINH
chr1	43648000	43650000	chr1	43650000	43652000	0.454656	CXINH
chr1	43650000	43652000	chr1	43648000	43650000	0.454656	CXINH
chr1	43968000	43970000	chr1	43970000	43972000	0.33706	CXINH
chr1	43970000	43972000	chr1	43968000	43970000	0.33706	CXINH
chr1	44216000	44218000	chr1	44218000	44220000	0.253769	CXINH
chr1	44218000	44220000	chr1	44216000	44218000	0.253769	CXINH
chr1	44252000	44254000	chr1	44624000	44626000	0.276292	CXINH
chr1	44252000	44254000	chr1	44644000	44646000	0.366817	CXINH
chr1	44624000	44626000	chr1	44252000	44254000	0.276292	CXINH
chr1	44624000	44626000	chr1	44644000	44646000	0.416402	CXINH
chr1	44624000	44626000	chr1	44650000	44652000	0.314715	CXINH
chr1	44644000	44646000	chr1	44252000	44254000	0.366817	CXINH
chr1	44644000	44646000	chr1	44624000	44626000	0.416402	CXINH
chr1	44644000	44646000	chr1	44646000	44648000	0.294362	CXINH
chr1	44646000	44648000	chr1	44644000	44646000	0.294362	CXINH
chr1	44650000	44652000	chr1	44624000	44626000	0.314715	CXINH
chr1	44798000	44800000	chr1	44800000	44802000	0.280706	CXINH
chr1	44800000	44802000	chr1	44798000	44800000	0.280706	CXINH
chr1	44812000	44814000	chr1	44814000	44816000	0.297289	CXINH
chr1	44814000	44816000	chr1	44812000	44814000	0.297289	CXINH
chr1	45010000	45012000	chr1	45012000	45014000	0.295655	CXINH
chr1	45012000	45014000	chr1	45010000	45012000	0.295655	CXINH
chr1	45302000	45304000	chr1	45686000	45688000	0.263504	CXINH
chr1	45358000	45360000	chr1	45360000	45362000	0.311208	CXINH
chr1	45360000	45362000	chr1	45358000	45360000	0.311208	CXINH
chr1	45500000	45502000	chr1	45686000	45688000	0.274885	CXINH
chr1	45520000	45522000	chr1	45522000	45524000	0.361769	CXINH
chr1	45522000	45524000	chr1	45520000	45522000	0.361769	CXINH
chr1	45686000	45688000	chr1	45302000	45304000	0.263504	CXINH
chr1	45686000	45688000	chr1	45500000	45502000	0.274885	CXINH
chr1	4696000	4698000	chr1	4698000	4700000	0.402834	CXINH
chr1	4696000	4698000	chr1	4700000	4702000	0.314919	CXINH
chr1	4698000	4700000	chr1	4696000	4698000	0.402834	CXINH
chr1	4698000	4700000	chr1	4700000	4702000	0.251774	CXINH
chr1	4700000	4702000	chr1	4696000	4698000	0.314919	CXINH
chr1	4700000	4702000	chr1	4698000	4700000	0.251774	CXINH
chr1	50022000	50024000	chr1	50024000	50026000	0.38415	CXINH
chr1	50024000	50026000	chr1	50022000	50024000	0.38415	CXINH
chr1	50108000	50110000	chr1	50110000	50112000	0.335341	CXINH
chr1	50110000	50112000	chr1	50108000	50110000	0.335341	CXINH
chr1	52140000	52142000	chr1	52142000	52144000	0.269388	CXINH
chr1	52142000	52144000	chr1	52140000	52142000	0.269388	CXINH
chr1	53944000	53946000	chr1	53946000	53948000	0.333903	CXINH
chr1	53946000	53948000	chr1	53944000	53946000	0.333903	CXINH
chr1	54198000	54200000	chr1	54200000	54202000	0.353883	CXINH
chr1	54200000	54202000	chr1	54198000	54200000	0.353883	CXINH
chr1	54296000	54298000	chr1	54298000	54300000	0.263503	CXINH
chr1	54298000	54300000	chr1	54296000	54298000	0.263503	CXINH
chr1	54300000	54302000	chr1	54304000	54306000	0.332859	CXINH
chr1	54302000	54304000	chr1	54304000	54306000	0.484411	CXINH
chr1	54304000	54306000	chr1	54300000	54302000	0.332859	CXINH
chr1	54304000	54306000	chr1	54302000	54304000	0.484411	CXINH
chr1	54308000	54310000	chr1	54310000	54312000	0.404468	CXINH
chr1	54310000	54312000	chr1	54308000	54310000	0.404468	CXINH
chr1	54326000	54328000	chr1	54328000	54330000	0.261211	CXINH
chr1	54328000	54330000	chr1	54326000	54328000	0.261211	CXINH
chr1	54546000	54548000	chr1	54548000	54550000	0.429473	CXINH
chr1	54548000	54550000	chr1	54546000	54548000	0.429473	CXINH
chr1	57422000	57424000	chr1	57424000	57426000	0.371555	CXINH
chr1	57424000	57426000	chr1	57422000	57424000	0.371555	CXINH
chr1	5744000	5746000	chr1	5746000	5748000	0.345076	CXINH
chr1	5746000	5748000	chr1	5744000	5746000	0.345076	CXINH
chr1	58546000	58548000	chr1	58784000	58786000	0.273701	CXINH
chr1	58698000	58700000	chr1	58700000	58702000	0.320552	CXINH
chr1	58700000	58702000	chr1	58698000	58700000	0.320552	CXINH
chr1	58782000	58784000	chr1	58784000	58786000	0.357791	CXINH
chr1	58784000	58786000	chr1	58546000	58548000	0.273701	CXINH
chr1	58784000	58786000	chr1	58782000	58784000	0.357791	CXINH
chr1	5972000	5974000	chr1	5974000	5976000	0.275931	CXINH
chr1	5974000	5976000	chr1	5972000	5974000	0.275931	CXINH
chr1	6082000	6084000	chr1	6084000	6086000	0.272539	CXINH
chr1	6084000	6086000	chr1	6082000	6084000	0.272539	CXINH
chr1	61076000	61078000	chr1	61078000	61080000	0.253877	CXINH
chr1	61078000	61080000	chr1	61076000	61078000	0.253877	CXINH
chr1	6170000	6172000	chr1	6178000	6180000	0.261074	CXINH
chr1	6178000	6180000	chr1	6170000	6172000	0.261074	CXINH
chr1	6208000	6210000	chr1	6392000	6394000	0.291937	CXINH
chr1	6234000	6236000	chr1	6236000	6238000	0.4285	CXINH
chr1	6236000	6238000	chr1	6234000	6236000	0.4285	CXINH
chr1	62434000	62436000	chr1	62436000	62438000	0.255662	CXINH
chr1	62436000	62438000	chr1	62434000	62436000	0.255662	CXINH
chr1	6244000	6246000	chr1	6246000	6248000	0.364913	CXINH
chr1	6246000	6248000	chr1	6244000	6246000	0.364913	CXINH
chr1	62782000	62784000	chr1	62784000	62786000	0.570838	CXINH
chr1	62784000	62786000	chr1	62782000	62784000	0.570838	CXINH
chr1	632000	634000	chr1	634000	636000	0.517316	CXINH
chr1	634000	636000	chr1	632000	634000	0.517316	CXINH
chr1	63772000	63774000	chr1	63774000	63776000	0.263546	CXINH
chr1	63774000	63776000	chr1	63772000	63774000	0.263546	CXINH
chr1	6392000	6394000	chr1	6208000	6210000	0.291937	CXINH
chr1	6436000	6438000	chr1	6490000	6492000	0.251091	CXINH
chr1	6436000	6438000	chr1	6496000	6498000	0.275388	CXINH
chr1	6436000	6438000	chr1	6520000	6522000	0.262148	CXINH
chr1	6488000	6490000	chr1	6490000	6492000	0.359043	CXINH
chr1	6490000	6492000	chr1	6436000	6438000	0.251091	CXINH
chr1	6490000	6492000	chr1	6488000	6490000	0.359043	CXINH
chr1	6490000	6492000	chr1	6496000	6498000	0.290955	CXINH
chr1	6494000	6496000	chr1	6496000	6498000	0.263659	CXINH
chr1	6496000	6498000	chr1	6436000	6438000	0.275388	CXINH
chr1	6496000	6498000	chr1	6490000	6492000	0.290955	CXINH
chr1	6496000	6498000	chr1	6494000	6496000	0.263659	CXINH
chr1	6496000	6498000	chr1	6498000	6500000	0.277879	CXINH
chr1	6498000	6500000	chr1	6496000	6498000	0.277879	CXINH
chr1	6520000	6522000	chr1	6436000	6438000	0.262148	CXINH
chr1	65264000	65266000	chr1	65266000	65268000	0.308961	CXINH
chr1	65264000	65266000	chr1	65420000	65422000	0.306565	CXINH
chr1	65266000	65268000	chr1	65264000	65266000	0.308961	CXINH
chr1	65420000	65422000	chr1	65264000	65266000	0.306565	CXINH
chr1	6578000	6580000	chr1	6580000	6582000	0.439138	CXINH
chr1	6580000	6582000	chr1	6578000	6580000	0.439138	CXINH
chr1	6602000	6604000	chr1	6624000	6626000	0.308087	CXINH
chr1	6612000	6614000	chr1	6784000	6786000	0.411107	CXINH
chr1	6624000	6626000	chr1	6602000	6604000	0.308087	CXINH
chr1	66532000	66534000	chr1	66534000	66536000	0.308009	CXINH
chr1	66534000	66536000	chr1	66532000	66534000	0.308009	CXINH
chr1	66924000	66926000	chr1	66930000	66932000	0.359387	CXINH
chr1	66930000	66932000	chr1	66924000	66926000	0.359387	CXINH
chr1	6784000	6786000	chr1	6612000	6614000	0.411107	CXINH
chr1	68110000	68112000	chr1	68112000	68114000	0.345046	CXINH
chr1	68112000	68114000	chr1	68110000	68112000	0.345046	CXINH
chr1	68230000	68232000	chr1	68232000	68234000	0.363552	CXINH
chr1	68232000	68234000	chr1	68230000	68232000	0.363552	CXINH
chr1	72282000	72284000	chr1	72284000	72286000	0.272171	CXINH
chr1	72284000	72286000	chr1	72282000	72284000	0.272171	CXINH
chr1	74196000	74198000	chr1	74198000	74200000	0.397173	CXINH
chr1	74198000	74200000	chr1	74196000	74198000	0.397173	CXINH
chr1	74512000	74514000	chr1	74732000	74734000	0.328975	CXINH
chr1	74732000	74734000	chr1	74512000	74514000	0.328975	CXINH
chr1	75614000	75616000	chr1	75616000	75618000	0.31764	CXINH
chr1	75616000	75618000	chr1	75614000	75616000	0.31764	CXINH
chr1	75784000	75786000	chr1	75786000	75788000	0.280317	CXINH
chr1	75786000	75788000	chr1	75784000	75786000	0.280317	CXINH
chr1	7666000	7668000	chr1	7668000	7670000	0.267168	CXINH
chr1	7668000	7670000	chr1	7666000	7668000	0.267168	CXINH
chr1	7668000	7670000	chr1	7704000	7706000	0.396144	CXINH
chr1	7704000	7706000	chr1	7668000	7670000	0.396144	CXINH
chr1	77280000	77282000	chr1	77282000	77284000	0.401596	CXINH
chr1	77282000	77284000	chr1	77280000	77282000	0.401596	CXINH
chr1	77758000	77760000	chr1	77760000	77762000	0.288469	CXINH
chr1	77760000	77762000	chr1	77758000	77760000	0.288469	CXINH
chr1	7782000	7784000	chr1	7784000	7786000	0.383449	CXINH
chr1	7784000	7786000	chr1	7782000	7784000	0.383449	CXINH
chr1	8316000	8318000	chr1	8318000	8320000	0.391214	CXINH
chr1	8318000	8320000	chr1	8316000	8318000	0.391214	CXINH
chr1	84076000	84078000	chr1	84078000	84080000	0.327351	CXINH
chr1	84078000	84080000	chr1	84076000	84078000	0.327351	CXINH
chr1	84598000	84600000	chr1	84690000	84692000	0.2612	CXINH
chr1	84618000	84620000	chr1	84620000	84622000	0.254805	CXINH
chr1	84620000	84622000	chr1	84618000	84620000	0.254805	CXINH
chr1	84688000	84690000	chr1	84690000	84692000	0.316666	CXINH
chr1	84690000	84692000	chr1	84598000	84600000	0.2612	CXINH
chr1	84690000	84692000	chr1	84688000	84690000	0.316666	CXINH
chr1	84758000	84760000	chr1	84760000	84762000	0.250834	CXINH
chr1	84760000	84762000	chr1	84758000	84760000	0.250834	CXINH
chr1	8524000	8526000	chr1	8526000	8528000	0.552044	CXINH
chr1	8526000	8528000	chr1	8524000	8526000	0.552044	CXINH
chr1	85276000	85278000	chr1	85708000	85710000	0.314277	CXINH
chr1	85708000	85710000	chr1	85276000	85278000	0.314277	CXINH
chr1	86702000	86704000	chr1	86704000	86706000	0.289737	CXINH
chr1	86704000	86706000	chr1	86702000	86704000	0.289737	CXINH
chr1	86704000	86706000	chr1	86914000	86916000	0.364298	CXINH
chr1	86914000	86916000	chr1	86704000	86706000	0.364298	CXINH
chr1	87130000	87132000	chr1	87132000	87134000	0.299064	CXINH
chr1	87132000	87134000	chr1	87130000	87132000	0.299064	CXINH
chr1	88682000	88684000	chr1	88684000	88686000	0.326579	CXINH
chr1	88684000	88686000	chr1	88682000	88684000	0.326579	CXINH
chr1	88684000	88686000	chr1	88890000	88892000	0.279638	CXINH
chr1	88684000	88686000	chr1	88992000	88994000	0.330182	CXINH
chr1	88890000	88892000	chr1	88684000	88686000	0.279638	CXINH
chr1	88890000	88892000	chr1	88992000	88994000	0.502647	CXINH
chr1	88992000	88994000	chr1	88684000	88686000	0.330182	CXINH
chr1	88992000	88994000	chr1	88890000	88892000	0.502647	CXINH
chr1	89518000	89520000	chr1	89524000	89526000	0.289354	CXINH
chr1	89524000	89526000	chr1	89518000	89520000	0.289354	CXINH
chr1	89546000	89548000	chr1	89548000	89550000	0.366523	CXINH
chr1	89548000	89550000	chr1	89546000	89548000	0.366523	CXINH
chr1	89566000	89568000	chr1	89842000	89844000	0.252645	CXINH
chr1	89608000	89610000	chr1	89610000	89612000	0.291484	CXINH
chr1	89610000	89612000	chr1	89608000	89610000	0.291484	CXINH
chr1	89842000	89844000	chr1	89566000	89568000	0.252645	CXINH
chr1	91020000	91022000	chr1	91022000	91024000	0.442526	CXINH
chr1	91022000	91024000	chr1	91020000	91022000	0.442526	CXINH
chr1	91884000	91886000	chr1	91886000	91888000	0.260362	CXINH
chr1	91886000	91888000	chr1	91884000	91886000	0.260362	CXINH
chr1	92028000	92030000	chr1	92030000	92032000	0.302256	CXINH
chr1	92030000	92032000	chr1	92028000	92030000	0.302256	CXINH
chr1	92754000	92756000	chr1	92756000	92758000	0.292656	CXINH
chr1	92756000	92758000	chr1	92754000	92756000	0.292656	CXINH
chr1	92830000	92832000	chr1	92832000	92834000	0.42628	CXINH
chr1	92832000	92834000	chr1	92830000	92832000	0.42628	CXINH
chr1	93344000	93346000	chr1	93346000	93348000	0.275617	CXINH
chr1	93346000	93348000	chr1	93344000	93346000	0.275617	CXINH
chr1	93814000	93816000	chr1	93816000	93818000	0.257658	CXINH
chr1	93816000	93818000	chr1	93814000	93816000	0.257658	CXINH
chr1	94094000	94096000	chr1	94096000	94098000	0.292329	CXINH
chr1	94096000	94098000	chr1	94094000	94096000	0.292329	CXINH
chr1	9428000	9430000	chr1	9538000	9540000	0.25085	CXINH
chr1	94334000	94336000	chr1	94336000	94338000	0.443203	CXINH
chr1	94336000	94338000	chr1	94334000	94336000	0.443203	CXINH
chr1	94416000	94418000	chr1	94418000	94420000	0.342913	CXINH
chr1	94418000	94420000	chr1	94416000	94418000	0.342913	CXINH
chr1	94804000	94806000	chr1	94806000	94808000	0.290969	CXINH
chr1	94806000	94808000	chr1	94804000	94806000	0.290969	CXINH
chr1	94872000	94874000	chr1	94874000	94876000	0.408838	CXINH
chr1	94874000	94876000	chr1	94872000	94874000	0.408838	CXINH
chr1	95072000	95074000	chr1	95170000	95172000	0.261183	CXINH
chr1	95116000	95118000	chr1	95118000	95120000	0.27242	CXINH
chr1	95118000	95120000	chr1	95116000	95118000	0.27242	CXINH
chr1	95170000	95172000	chr1	95072000	95074000	0.261183	CXINH
chr1	95170000	95172000	chr1	95172000	95174000	0.292039	CXINH
chr1	95172000	95174000	chr1	95170000	95172000	0.292039	CXINH
chr1	9538000	9540000	chr1	9428000	9430000	0.25085	CXINH
chr1	958000	960000	chr1	1116000	1118000	0.287144	CXINH
chr1	9590000	9592000	chr1	9592000	9594000	0.342148	CXINH
chr1	9592000	9594000	chr1	9590000	9592000	0.342148	CXINH
chr1	9822000	9824000	chr1	9824000	9826000	0.420736	CXINH
chr1	9824000	9826000	chr1	9822000	9824000	0.420736	CXINH
chr1	99002000	99004000	chr1	99004000	99006000	0.381889	CXINH
chr1	99004000	99006000	chr1	99002000	99004000	0.381889	CXINH
chr1	998000	1000000	chr1	1000000	1002000	0.325904	CXINH
chr1	99848000	99850000	chr1	99850000	99852000	0.471806	CXINH
chr1	99850000	99852000	chr1	99848000	99850000	0.471806	CXINH
chr1	99968000	99970000	chr1	99970000	99972000	0.44334	CXINH
chr1	99970000	99972000	chr1	99968000	99970000	0.44334	CXINH
chr10	100184000	100186000	chr10	100186000	100188000	0.373717	CXINH
chr10	100186000	100188000	chr10	100184000	100186000	0.373717	CXINH
chr10	100432000	100434000	chr10	100434000	100436000	0.306549	CXINH
chr10	100434000	100436000	chr10	100432000	100434000	0.306549	CXINH
chr10	100528000	100530000	chr10	100530000	100532000	0.38978	CXINH
chr10	100530000	100532000	chr10	100528000	100530000	0.38978	CXINH
chr10	100534000	100536000	chr10	100536000	100538000	0.363238	CXINH
chr10	100536000	100538000	chr10	100534000	100536000	0.363238	CXINH
chr10	100968000	100970000	chr10	100970000	100972000	0.304935	CXINH
chr10	100970000	100972000	chr10	100968000	100970000	0.304935	CXINH
chr10	101212000	101214000	chr10	101214000	101216000	0.254472	CXINH
chr10	101214000	101216000	chr10	101212000	101214000	0.254472	CXINH
chr10	101304000	101306000	chr10	101318000	101320000	0.267815	CXINH
chr10	101304000	101306000	chr10	101330000	101332000	0.377141	CXINH
chr10	101318000	101320000	chr10	101304000	101306000	0.267815	CXINH
chr10	101318000	101320000	chr10	101330000	101332000	0.293118	CXINH
chr10	101330000	101332000	chr10	101304000	101306000	0.377141	CXINH
chr10	101330000	101332000	chr10	101318000	101320000	0.293118	CXINH
chr10	101352000	101354000	chr10	101354000	101356000	0.337032	CXINH
chr10	101354000	101356000	chr10	101352000	101354000	0.337032	CXINH
chr10	101818000	101820000	chr10	102132000	102134000	0.260341	CXINH
chr10	102008000	102010000	chr10	102010000	102012000	0.47687	CXINH
chr10	102010000	102012000	chr10	102008000	102010000	0.47687	CXINH
chr10	102054000	102056000	chr10	102056000	102058000	0.302007	CXINH
chr10	102056000	102058000	chr10	102054000	102056000	0.302007	CXINH
chr10	102116000	102118000	chr10	102118000	102120000	0.259942	CXINH
chr10	102118000	102120000	chr10	102116000	102118000	0.259942	CXINH
chr10	102120000	102122000	chr10	102132000	102134000	0.36713	CXINH
chr10	102120000	102122000	chr10	102244000	102246000	0.268058	CXINH
chr10	102120000	102122000	chr10	102408000	102410000	0.257957	CXINH
chr10	102120000	102122000	chr10	102450000	102452000	0.343219	CXINH
chr10	102132000	102134000	chr10	101818000	101820000	0.260341	CXINH
chr10	102132000	102134000	chr10	102120000	102122000	0.36713	CXINH
chr10	102228000	102230000	chr10	102230000	102232000	0.265252	CXINH
chr10	102230000	102232000	chr10	102228000	102230000	0.265252	CXINH
chr10	102244000	102246000	chr10	102120000	102122000	0.268058	CXINH
chr10	102408000	102410000	chr10	102120000	102122000	0.257957	CXINH
chr10	102450000	102452000	chr10	102120000	102122000	0.343219	CXINH
chr10	102502000	102504000	chr10	102642000	102644000	0.280697	CXINH
chr10	102502000	102504000	chr10	102644000	102646000	0.30212	CXINH
chr10	102502000	102504000	chr10	102714000	102716000	0.346604	CXINH
chr10	102502000	102504000	chr10	102742000	102744000	0.267671	CXINH
chr10	102502000	102504000	chr10	102854000	102856000	0.337461	CXINH
chr10	102502000	102504000	chr10	102918000	102920000	0.384469	CXINH
chr10	102582000	102584000	chr10	102584000	102586000	0.535014	CXINH
chr10	102584000	102586000	chr10	102582000	102584000	0.535014	CXINH
chr10	102642000	102644000	chr10	102502000	102504000	0.280697	CXINH
chr10	102642000	102644000	chr10	102668000	102670000	0.265851	CXINH
chr10	102642000	102644000	chr10	102854000	102856000	0.263815	CXINH
chr10	102644000	102646000	chr10	102502000	102504000	0.30212	CXINH
chr10	102644000	102646000	chr10	102918000	102920000	0.271749	CXINH
chr10	102668000	102670000	chr10	102642000	102644000	0.265851	CXINH
chr10	102668000	102670000	chr10	102916000	102918000	0.273448	CXINH
chr10	102668000	102670000	chr10	102918000	102920000	0.339929	CXINH
chr10	102714000	102716000	chr10	102502000	102504000	0.346604	CXINH
chr10	102742000	102744000	chr10	102502000	102504000	0.267671	CXINH
chr10	102854000	102856000	chr10	102502000	102504000	0.337461	CXINH
chr10	102854000	102856000	chr10	102642000	102644000	0.263815	CXINH
chr10	102916000	102918000	chr10	102668000	102670000	0.273448	CXINH
chr10	102916000	102918000	chr10	102918000	102920000	0.456453	CXINH
chr10	102918000	102920000	chr10	102502000	102504000	0.384469	CXINH
chr10	102918000	102920000	chr10	102644000	102646000	0.271749	CXINH
chr10	102918000	102920000	chr10	102668000	102670000	0.339929	CXINH
chr10	102918000	102920000	chr10	102916000	102918000	0.456453	CXINH
chr10	103052000	103054000	chr10	103054000	103056000	0.345679	CXINH
chr10	103054000	103056000	chr10	103052000	103054000	0.345679	CXINH
chr10	103366000	103368000	chr10	103368000	103370000	0.44925	CXINH
chr10	103368000	103370000	chr10	103366000	103368000	0.44925	CXINH
chr10	103782000	103784000	chr10	104120000	104122000	0.30491	CXINH
chr10	103782000	103784000	chr10	104122000	104124000	0.278815	CXINH
chr10	103918000	103920000	chr10	104120000	104122000	0.317554	CXINH
chr10	104120000	104122000	chr10	103782000	103784000	0.30491	CXINH
chr10	104120000	104122000	chr10	103918000	103920000	0.317554	CXINH
chr10	104120000	104122000	chr10	104122000	104124000	0.570377	CXINH
chr10	104120000	104122000	chr10	104146000	104148000	0.326324	CXINH
chr10	104122000	104124000	chr10	103782000	103784000	0.278815	CXINH
chr10	104122000	104124000	chr10	104120000	104122000	0.570377	CXINH
chr10	104146000	104148000	chr10	104120000	104122000	0.326324	CXINH
chr10	104300000	104302000	chr10	104328000	104330000	0.278088	CXINH
chr10	104300000	104302000	chr10	104330000	104332000	0.336158	CXINH
chr10	104328000	104330000	chr10	104300000	104302000	0.278088	CXINH
chr10	104328000	104330000	chr10	104330000	104332000	0.429673	CXINH
chr10	104330000	104332000	chr10	104300000	104302000	0.336158	CXINH
chr10	104330000	104332000	chr10	104328000	104330000	0.429673	CXINH
chr10	1048000	1050000	chr10	930000	932000	0.322643	CXINH
chr10	108910000	108912000	chr10	108912000	108914000	0.471027	CXINH
chr10	108912000	108914000	chr10	108910000	108912000	0.471027	CXINH
chr10	109894000	109896000	chr10	110210000	110212000	0.281092	CXINH
chr10	110002000	110004000	chr10	110210000	110212000	0.265812	CXINH
chr10	110006000	110008000	chr10	110008000	110010000	0.256946	CXINH
chr10	110008000	110010000	chr10	110006000	110008000	0.256946	CXINH
chr10	110210000	110212000	chr10	109894000	109896000	0.281092	CXINH
chr10	110210000	110212000	chr10	110002000	110004000	0.265812	CXINH
chr10	110210000	110212000	chr10	110226000	110228000	0.321114	CXINH
chr10	110210000	110212000	chr10	110304000	110306000	0.387358	CXINH
chr10	110220000	110222000	chr10	110222000	110224000	0.526702	CXINH
chr10	110222000	110224000	chr10	110220000	110222000	0.526702	CXINH
chr10	110224000	110226000	chr10	110226000	110228000	0.290429	CXINH
chr10	110226000	110228000	chr10	110210000	110212000	0.321114	CXINH
chr10	110226000	110228000	chr10	110224000	110226000	0.290429	CXINH
chr10	110304000	110306000	chr10	110210000	110212000	0.387358	CXINH
chr10	110362000	110364000	chr10	110364000	110366000	0.307733	CXINH
chr10	110364000	110366000	chr10	110362000	110364000	0.307733	CXINH
chr10	110496000	110498000	chr10	110498000	110500000	0.304307	CXINH
chr10	110498000	110500000	chr10	110496000	110498000	0.304307	CXINH
chr10	110566000	110568000	chr10	110870000	110872000	0.291995	CXINH
chr10	110566000	110568000	chr10	110918000	110920000	0.276493	CXINH
chr10	110856000	110858000	chr10	110858000	110860000	0.277995	CXINH
chr10	110858000	110860000	chr10	110856000	110858000	0.277995	CXINH
chr10	110870000	110872000	chr10	110566000	110568000	0.291995	CXINH
chr10	110870000	110872000	chr10	110918000	110920000	0.327311	CXINH
chr10	110918000	110920000	chr10	110566000	110568000	0.276493	CXINH
chr10	110918000	110920000	chr10	110870000	110872000	0.327311	CXINH
chr10	11178000	11180000	chr10	11378000	11380000	0.373482	CXINH
chr10	11178000	11180000	chr10	11380000	11382000	0.397723	CXINH
chr10	113000000	113002000	chr10	113002000	113004000	0.594088	CXINH
chr10	113002000	113004000	chr10	113000000	113002000	0.594088	CXINH
chr10	11378000	11380000	chr10	11178000	11180000	0.373482	CXINH
chr10	11378000	11380000	chr10	11380000	11382000	0.559653	CXINH
chr10	11380000	11382000	chr10	11178000	11180000	0.397723	CXINH
chr10	11380000	11382000	chr10	11378000	11380000	0.559653	CXINH
chr10	11380000	11382000	chr10	11398000	11400000	0.338007	CXINH
chr10	11398000	11400000	chr10	11380000	11382000	0.338007	CXINH
chr10	116848000	116850000	chr10	116972000	116974000	0.303581	CXINH
chr10	116848000	116850000	chr10	117162000	117164000	0.275281	CXINH
chr10	116848000	116850000	chr10	117164000	117166000	0.359149	CXINH
chr10	116848000	116850000	chr10	117166000	117168000	0.276184	CXINH
chr10	116972000	116974000	chr10	116848000	116850000	0.303581	CXINH
chr10	116972000	116974000	chr10	117164000	117166000	0.301239	CXINH
chr10	117136000	117138000	chr10	117138000	117140000	0.319051	CXINH
chr10	117138000	117140000	chr10	117136000	117138000	0.319051	CXINH
chr10	117162000	117164000	chr10	116848000	116850000	0.275281	CXINH
chr10	117162000	117164000	chr10	117164000	117166000	0.279986	CXINH
chr10	117164000	117166000	chr10	116848000	116850000	0.359149	CXINH
chr10	117164000	117166000	chr10	116972000	116974000	0.301239	CXINH
chr10	117164000	117166000	chr10	117162000	117164000	0.279986	CXINH
chr10	117164000	117166000	chr10	117166000	117168000	0.53981	CXINH
chr10	117166000	117168000	chr10	116848000	116850000	0.276184	CXINH
chr10	117166000	117168000	chr10	117164000	117166000	0.53981	CXINH
chr10	118570000	118572000	chr10	118670000	118672000	0.314316	CXINH
chr10	118570000	118572000	chr10	118818000	118820000	0.25147	CXINH
chr10	1186000	1188000	chr10	1188000	1190000	0.252229	CXINH
chr10	118670000	118672000	chr10	118570000	118572000	0.314316	CXINH
chr10	1188000	1190000	chr10	1186000	1188000	0.252229	CXINH
chr10	118818000	118820000	chr10	118570000	118572000	0.25147	CXINH
chr10	118818000	118820000	chr10	118966000	118968000	0.31455	CXINH
chr10	118966000	118968000	chr10	118818000	118820000	0.31455	CXINH
chr10	119378000	119380000	chr10	119748000	119750000	0.353923	CXINH
chr10	119724000	119726000	chr10	119726000	119728000	0.323265	CXINH
chr10	119726000	119728000	chr10	119724000	119726000	0.323265	CXINH
chr10	119748000	119750000	chr10	119378000	119380000	0.353923	CXINH
chr10	120456000	120458000	chr10	120458000	120460000	0.275649	CXINH
chr10	120458000	120460000	chr10	120456000	120458000	0.275649	CXINH
chr10	121498000	121500000	chr10	121598000	121600000	0.264333	CXINH
chr10	121536000	121538000	chr10	121538000	121540000	0.326165	CXINH
chr10	121538000	121540000	chr10	121536000	121538000	0.326165	CXINH
chr10	121558000	121560000	chr10	121668000	121670000	0.256761	CXINH
chr10	121598000	121600000	chr10	121498000	121500000	0.264333	CXINH
chr10	121668000	121670000	chr10	121558000	121560000	0.256761	CXINH
chr10	121926000	121928000	chr10	121928000	121930000	0.42759	CXINH
chr10	121928000	121930000	chr10	121926000	121928000	0.42759	CXINH
chr10	12194000	12196000	chr10	12196000	12198000	0.28722	CXINH
chr10	12196000	12198000	chr10	12194000	12196000	0.28722	CXINH
chr10	122162000	122164000	chr10	122164000	122166000	0.260721	CXINH
chr10	122164000	122166000	chr10	122162000	122164000	0.260721	CXINH
chr10	122464000	122466000	chr10	122466000	122468000	0.257573	CXINH
chr10	122466000	122468000	chr10	122464000	122466000	0.257573	CXINH
chr10	124460000	124462000	chr10	124462000	124464000	0.441028	CXINH
chr10	124462000	124464000	chr10	124460000	124462000	0.441028	CXINH
chr10	124696000	124698000	chr10	124698000	124700000	0.57443	CXINH
chr10	124698000	124700000	chr10	124696000	124698000	0.57443	CXINH
chr10	124790000	124792000	chr10	124792000	124794000	0.339541	CXINH
chr10	124792000	124794000	chr10	124790000	124792000	0.339541	CXINH
chr10	125022000	125024000	chr10	125024000	125026000	0.305076	CXINH
chr10	125024000	125026000	chr10	125022000	125024000	0.305076	CXINH
chr10	1254000	1256000	chr10	1736000	1738000	0.308179	CXINH
chr10	127194000	127196000	chr10	127196000	127198000	0.279066	CXINH
chr10	127196000	127198000	chr10	127194000	127196000	0.279066	CXINH
chr10	127906000	127908000	chr10	127908000	127910000	0.374236	CXINH
chr10	127908000	127910000	chr10	127906000	127908000	0.374236	CXINH
chr10	128062000	128064000	chr10	128064000	128066000	0.318081	CXINH
chr10	128064000	128066000	chr10	128062000	128064000	0.318081	CXINH
chr10	1294000	1296000	chr10	1736000	1738000	0.257975	CXINH
chr10	131980000	131982000	chr10	131982000	131984000	0.307535	CXINH
chr10	131982000	131984000	chr10	131980000	131982000	0.307535	CXINH
chr10	132064000	132066000	chr10	132066000	132068000	0.324156	CXINH
chr10	132066000	132068000	chr10	132064000	132066000	0.324156	CXINH
chr10	132238000	132240000	chr10	132282000	132284000	0.356938	CXINH
chr10	132238000	132240000	chr10	132464000	132466000	0.321005	CXINH
chr10	132282000	132284000	chr10	132238000	132240000	0.356938	CXINH
chr10	132282000	132284000	chr10	132464000	132466000	0.26692	CXINH
chr10	132306000	132308000	chr10	132308000	132310000	0.389643	CXINH
chr10	132308000	132310000	chr10	132306000	132308000	0.389643	CXINH
chr10	132330000	132332000	chr10	132332000	132334000	0.322113	CXINH
chr10	132332000	132334000	chr10	132330000	132332000	0.322113	CXINH
chr10	132464000	132466000	chr10	132238000	132240000	0.321005	CXINH
chr10	132464000	132466000	chr10	132282000	132284000	0.26692	CXINH
chr10	132536000	132538000	chr10	132986000	132988000	0.257723	CXINH
chr10	132536000	132538000	chr10	132988000	132990000	0.337794	CXINH
chr10	132734000	132736000	chr10	132736000	132738000	0.342591	CXINH
chr10	132736000	132738000	chr10	132734000	132736000	0.342591	CXINH
chr10	132940000	132942000	chr10	132986000	132988000	0.286108	CXINH
chr10	13298000	13300000	chr10	13300000	13302000	0.351681	CXINH
chr10	132986000	132988000	chr10	132536000	132538000	0.257723	CXINH
chr10	132986000	132988000	chr10	132940000	132942000	0.286108	CXINH
chr10	132986000	132988000	chr10	132988000	132990000	0.590654	CXINH
chr10	132988000	132990000	chr10	132536000	132538000	0.337794	CXINH
chr10	132988000	132990000	chr10	132986000	132988000	0.590654	CXINH
chr10	13300000	13302000	chr10	13298000	13300000	0.351681	CXINH
chr10	133080000	133082000	chr10	133088000	133090000	0.255839	CXINH
chr10	133086000	133088000	chr10	133088000	133090000	0.2724	CXINH
chr10	133088000	133090000	chr10	133080000	133082000	0.255839	CXINH
chr10	133088000	133090000	chr10	133086000	133088000	0.2724	CXINH
chr10	133088000	133090000	chr10	133090000	133092000	0.254317	CXINH
chr10	133090000	133092000	chr10	133088000	133090000	0.254317	CXINH
chr10	133090000	133092000	chr10	133166000	133168000	0.262853	CXINH
chr10	133166000	133168000	chr10	133090000	133092000	0.262853	CXINH
chr10	133324000	133326000	chr10	133326000	133328000	0.287466	CXINH
chr10	133326000	133328000	chr10	133324000	133326000	0.287466	CXINH
chr10	133334000	133336000	chr10	133336000	133338000	0.369181	CXINH
chr10	133336000	133338000	chr10	133334000	133336000	0.369181	CXINH
chr10	133336000	133338000	chr10	133394000	133396000	0.259795	CXINH
chr10	133394000	133396000	chr10	133336000	133338000	0.259795	CXINH
chr10	13346000	13348000	chr10	13348000	13350000	0.28957	CXINH
chr10	13348000	13350000	chr10	13346000	13348000	0.28957	CXINH
chr10	13658000	13660000	chr10	13660000	13662000	0.378771	CXINH
chr10	13660000	13662000	chr10	13658000	13660000	0.378771	CXINH
chr10	14172000	14174000	chr10	14174000	14176000	0.304682	CXINH
chr10	14174000	14176000	chr10	14172000	14174000	0.304682	CXINH
chr10	14370000	14372000	chr10	14372000	14374000	0.395504	CXINH
chr10	14372000	14374000	chr10	14370000	14372000	0.395504	CXINH
chr10	14838000	14840000	chr10	14878000	14880000	0.299661	CXINH
chr10	14878000	14880000	chr10	14838000	14840000	0.299661	CXINH
chr10	14878000	14880000	chr10	15182000	15184000	0.324702	CXINH
chr10	14958000	14960000	chr10	14960000	14962000	0.255911	CXINH
chr10	14960000	14962000	chr10	14958000	14960000	0.255911	CXINH
chr10	15182000	15184000	chr10	14878000	14880000	0.324702	CXINH
chr10	15208000	15210000	chr10	15210000	15212000	0.431651	CXINH
chr10	15210000	15212000	chr10	15208000	15210000	0.431651	CXINH
chr10	15312000	15314000	chr10	15314000	15316000	0.401503	CXINH
chr10	15314000	15316000	chr10	15312000	15314000	0.401503	CXINH
chr10	1544000	1546000	chr10	1546000	1548000	0.321517	CXINH
chr10	1546000	1548000	chr10	1544000	1546000	0.321517	CXINH
chr10	15734000	15736000	chr10	15736000	15738000	0.250029	CXINH
chr10	15736000	15738000	chr10	15734000	15736000	0.250029	CXINH
chr10	1608000	1610000	chr10	1650000	1652000	0.26014	CXINH
chr10	1608000	1610000	chr10	1664000	1666000	0.33301	CXINH
chr10	1608000	1610000	chr10	1736000	1738000	0.435588	CXINH
chr10	1608000	1610000	chr10	1754000	1756000	0.347443	CXINH
chr10	16280000	16282000	chr10	16384000	16386000	0.279407	CXINH
chr10	16384000	16386000	chr10	16280000	16282000	0.279407	CXINH
chr10	1650000	1652000	chr10	1608000	1610000	0.26014	CXINH
chr10	1650000	1652000	chr10	1736000	1738000	0.372644	CXINH
chr10	1650000	1652000	chr10	1754000	1756000	0.29509	CXINH
chr10	1652000	1654000	chr10	1664000	1666000	0.255083	CXINH
chr10	1658000	1660000	chr10	1736000	1738000	0.265374	CXINH
chr10	1664000	1666000	chr10	1608000	1610000	0.33301	CXINH
chr10	1664000	1666000	chr10	1652000	1654000	0.255083	CXINH
chr10	1664000	1666000	chr10	1736000	1738000	0.319509	CXINH
chr10	16816000	16818000	chr10	17200000	17202000	0.351864	CXINH
chr10	17200000	17202000	chr10	16816000	16818000	0.351864	CXINH
chr10	1736000	1738000	chr10	1254000	1256000	0.308179	CXINH
chr10	1736000	1738000	chr10	1294000	1296000	0.257975	CXINH
chr10	1736000	1738000	chr10	1608000	1610000	0.435588	CXINH
chr10	1736000	1738000	chr10	1650000	1652000	0.372644	CXINH
chr10	1736000	1738000	chr10	1658000	1660000	0.265374	CXINH
chr10	1736000	1738000	chr10	1664000	1666000	0.319509	CXINH
chr10	1736000	1738000	chr10	1738000	1740000	0.460801	CXINH
chr10	1736000	1738000	chr10	1740000	1742000	0.324746	CXINH
chr10	1736000	1738000	chr10	1754000	1756000	0.364642	CXINH
chr10	1738000	1740000	chr10	1736000	1738000	0.460801	CXINH
chr10	1738000	1740000	chr10	1740000	1742000	0.478807	CXINH
chr10	1738000	1740000	chr10	1754000	1756000	0.270536	CXINH
chr10	1740000	1742000	chr10	1736000	1738000	0.324746	CXINH
chr10	1740000	1742000	chr10	1738000	1740000	0.478807	CXINH
chr10	1754000	1756000	chr10	1608000	1610000	0.347443	CXINH
chr10	1754000	1756000	chr10	1650000	1652000	0.29509	CXINH
chr10	1754000	1756000	chr10	1736000	1738000	0.364642	CXINH
chr10	1754000	1756000	chr10	1738000	1740000	0.270536	CXINH
chr10	17642000	17644000	chr10	17644000	17646000	0.47137	CXINH
chr10	17644000	17646000	chr10	17642000	17644000	0.47137	CXINH
chr10	19814000	19816000	chr10	19816000	19818000	0.313327	CXINH
chr10	19816000	19818000	chr10	19814000	19816000	0.313327	CXINH
chr10	21144000	21146000	chr10	21146000	21148000	0.289315	CXINH
chr10	21146000	21148000	chr10	21144000	21146000	0.289315	CXINH
chr10	21172000	21174000	chr10	21174000	21176000	0.280694	CXINH
chr10	21174000	21176000	chr10	21172000	21174000	0.280694	CXINH
chr10	21494000	21496000	chr10	21496000	21498000	0.285963	CXINH
chr10	21496000	21498000	chr10	21494000	21496000	0.285963	CXINH
chr10	21518000	21520000	chr10	21520000	21522000	0.571046	CXINH
chr10	21520000	21522000	chr10	21518000	21520000	0.571046	CXINH
chr10	21532000	21534000	chr10	21534000	21536000	0.363323	CXINH
chr10	21534000	21536000	chr10	21532000	21534000	0.363323	CXINH
chr10	22474000	22476000	chr10	22476000	22478000	0.328476	CXINH
chr10	22476000	22478000	chr10	22474000	22476000	0.328476	CXINH
chr10	23172000	23174000	chr10	23174000	23176000	0.266057	CXINH
chr10	23174000	23176000	chr10	23172000	23174000	0.266057	CXINH
chr10	24722000	24724000	chr10	24724000	24726000	0.309377	CXINH
chr10	24724000	24726000	chr10	24722000	24724000	0.309377	CXINH
chr10	24900000	24902000	chr10	24902000	24904000	0.276597	CXINH
chr10	24902000	24904000	chr10	24900000	24902000	0.276597	CXINH
chr10	24902000	24904000	chr10	25016000	25018000	0.273251	CXINH
chr10	25016000	25018000	chr10	24902000	24904000	0.273251	CXINH
chr10	25016000	25018000	chr10	25124000	25126000	0.325917	CXINH
chr10	25124000	25126000	chr10	25016000	25018000	0.325917	CXINH
chr10	26860000	26862000	chr10	27154000	27156000	0.284001	CXINH
chr10	26860000	26862000	chr10	27242000	27244000	0.332145	CXINH
chr10	27154000	27156000	chr10	26860000	26862000	0.284001	CXINH
chr10	27154000	27156000	chr10	27240000	27242000	0.2956	CXINH
chr10	27154000	27156000	chr10	27242000	27244000	0.273267	CXINH
chr10	27240000	27242000	chr10	27154000	27156000	0.2956	CXINH
chr10	27240000	27242000	chr10	27242000	27244000	0.253899	CXINH
chr10	27242000	27244000	chr10	26860000	26862000	0.332145	CXINH
chr10	27242000	27244000	chr10	27154000	27156000	0.273267	CXINH
chr10	27242000	27244000	chr10	27240000	27242000	0.253899	CXINH
chr10	27502000	27504000	chr10	27504000	27506000	0.37329	CXINH
chr10	27504000	27506000	chr10	27502000	27504000	0.37329	CXINH
chr10	27742000	27744000	chr10	27744000	27746000	0.340513	CXINH
chr10	27744000	27746000	chr10	27742000	27744000	0.340513	CXINH
chr10	27744000	27746000	chr10	27746000	27748000	0.301807	CXINH
chr10	27746000	27748000	chr10	27744000	27746000	0.301807	CXINH
chr10	28662000	28664000	chr10	28664000	28666000	0.266535	CXINH
chr10	28664000	28666000	chr10	28662000	28664000	0.266535	CXINH
chr10	29734000	29736000	chr10	29736000	29738000	0.261982	CXINH
chr10	29736000	29738000	chr10	29734000	29736000	0.261982	CXINH
chr10	30432000	30434000	chr10	30434000	30436000	0.394868	CXINH
chr10	30434000	30436000	chr10	30432000	30434000	0.394868	CXINH
chr10	30784000	30786000	chr10	31032000	31034000	0.441234	CXINH
chr10	31030000	31032000	chr10	31032000	31034000	0.386733	CXINH
chr10	31032000	31034000	chr10	30784000	30786000	0.441234	CXINH
chr10	31032000	31034000	chr10	31030000	31032000	0.386733	CXINH
chr10	31132000	31134000	chr10	31134000	31136000	0.382336	CXINH
chr10	31134000	31136000	chr10	31132000	31134000	0.382336	CXINH
chr10	31696000	31698000	chr10	31698000	31700000	0.278038	CXINH
chr10	31698000	31700000	chr10	31696000	31698000	0.278038	CXINH
chr10	31748000	31750000	chr10	31750000	31752000	0.40756	CXINH
chr10	31750000	31752000	chr10	31748000	31750000	0.40756	CXINH
chr10	31760000	31762000	chr10	31946000	31948000	0.32479	CXINH
chr10	31760000	31762000	chr10	32056000	32058000	0.287269	CXINH
chr10	31946000	31948000	chr10	31760000	31762000	0.32479	CXINH
chr10	32054000	32056000	chr10	32056000	32058000	0.257098	CXINH
chr10	32056000	32058000	chr10	31760000	31762000	0.287269	CXINH
chr10	32056000	32058000	chr10	32054000	32056000	0.257098	CXINH
chr10	32056000	32058000	chr10	32346000	32348000	0.282882	CXINH
chr10	32346000	32348000	chr10	32056000	32058000	0.282882	CXINH
chr10	32346000	32348000	chr10	32378000	32380000	0.369363	CXINH
chr10	32346000	32348000	chr10	32446000	32448000	0.27194	CXINH
chr10	32378000	32380000	chr10	32346000	32348000	0.369363	CXINH
chr10	32446000	32448000	chr10	32346000	32348000	0.27194	CXINH
chr10	35564000	35566000	chr10	35566000	35568000	0.287611	CXINH
chr10	35566000	35568000	chr10	35564000	35566000	0.287611	CXINH
chr10	35826000	35828000	chr10	35828000	35830000	0.485423	CXINH
chr10	35828000	35830000	chr10	35826000	35828000	0.485423	CXINH
chr10	37856000	37858000	chr10	37858000	37860000	0.399161	CXINH
chr10	37856000	37858000	chr10	37976000	37978000	0.293293	CXINH
chr10	37856000	37858000	chr10	38010000	38012000	0.344755	CXINH
chr10	37856000	37858000	chr10	38094000	38096000	0.29468	CXINH
chr10	37858000	37860000	chr10	37856000	37858000	0.399161	CXINH
chr10	37858000	37860000	chr10	38010000	38012000	0.290285	CXINH
chr10	37976000	37978000	chr10	37856000	37858000	0.293293	CXINH
chr10	37976000	37978000	chr10	38010000	38012000	0.344041	CXINH
chr10	37976000	37978000	chr10	38094000	38096000	0.302911	CXINH
chr10	38010000	38012000	chr10	37856000	37858000	0.344755	CXINH
chr10	38010000	38012000	chr10	37858000	37860000	0.290285	CXINH
chr10	38010000	38012000	chr10	37976000	37978000	0.344041	CXINH
chr10	38010000	38012000	chr10	38094000	38096000	0.382015	CXINH
chr10	38010000	38012000	chr10	38402000	38404000	0.327252	CXINH
chr10	38094000	38096000	chr10	37856000	37858000	0.29468	CXINH
chr10	38094000	38096000	chr10	37976000	37978000	0.302911	CXINH
chr10	38094000	38096000	chr10	38010000	38012000	0.382015	CXINH
chr10	38094000	38096000	chr10	38402000	38404000	0.317395	CXINH
chr10	38402000	38404000	chr10	38010000	38012000	0.327252	CXINH
chr10	38402000	38404000	chr10	38094000	38096000	0.317395	CXINH
chr10	42366000	42368000	chr10	42368000	42370000	0.465292	CXINH
chr10	42368000	42370000	chr10	42366000	42368000	0.465292	CXINH
chr10	42638000	42640000	chr10	42782000	42784000	0.312245	CXINH
chr10	42782000	42784000	chr10	42638000	42640000	0.312245	CXINH
chr10	43254000	43256000	chr10	43256000	43258000	0.284254	CXINH
chr10	43256000	43258000	chr10	43254000	43256000	0.284254	CXINH
chr10	43258000	43260000	chr10	43260000	43262000	0.275699	CXINH
chr10	43260000	43262000	chr10	43258000	43260000	0.275699	CXINH
chr10	43362000	43364000	chr10	43408000	43410000	0.278042	CXINH
chr10	43408000	43410000	chr10	43362000	43364000	0.278042	CXINH
chr10	44300000	44302000	chr10	44384000	44386000	0.305663	CXINH
chr10	44384000	44386000	chr10	44300000	44302000	0.305663	CXINH
chr10	46520000	46522000	chr10	46522000	46524000	0.250981	CXINH
chr10	46520000	46522000	chr10	46524000	46526000	0.262688	CXINH
chr10	46520000	46522000	chr10	46554000	46556000	0.286356	CXINH
chr10	46522000	46524000	chr10	46520000	46522000	0.250981	CXINH
chr10	46522000	46524000	chr10	46524000	46526000	0.42965	CXINH
chr10	46524000	46526000	chr10	46520000	46522000	0.262688	CXINH
chr10	46524000	46526000	chr10	46522000	46524000	0.42965	CXINH
chr10	46524000	46526000	chr10	46550000	46552000	0.293167	CXINH
chr10	46524000	46526000	chr10	46554000	46556000	0.324129	CXINH
chr10	46546000	46548000	chr10	46548000	46550000	0.267617	CXINH
chr10	46546000	46548000	chr10	46554000	46556000	0.334493	CXINH
chr10	46548000	46550000	chr10	46546000	46548000	0.267617	CXINH
chr10	46548000	46550000	chr10	46554000	46556000	0.267641	CXINH
chr10	46550000	46552000	chr10	46524000	46526000	0.293167	CXINH
chr10	46550000	46552000	chr10	46552000	46554000	0.380752	CXINH
chr10	46552000	46554000	chr10	46550000	46552000	0.380752	CXINH
chr10	46554000	46556000	chr10	46520000	46522000	0.286356	CXINH
chr10	46554000	46556000	chr10	46524000	46526000	0.324129	CXINH
chr10	46554000	46556000	chr10	46546000	46548000	0.334493	CXINH
chr10	46554000	46556000	chr10	46548000	46550000	0.267641	CXINH
chr10	46554000	46556000	chr10	46556000	46558000	0.387634	CXINH
chr10	46556000	46558000	chr10	46554000	46556000	0.387634	CXINH
chr10	47376000	47378000	chr10	47378000	47380000	0.254784	CXINH
chr10	47378000	47380000	chr10	47376000	47378000	0.254784	CXINH
chr10	48522000	48524000	chr10	48524000	48526000	0.443388	CXINH
chr10	48524000	48526000	chr10	48522000	48524000	0.443388	CXINH
chr10	49940000	49942000	chr10	49942000	49944000	0.427668	CXINH
chr10	49942000	49944000	chr10	49940000	49942000	0.427668	CXINH
chr10	50066000	50068000	chr10	50068000	50070000	0.26195	CXINH
chr10	50068000	50070000	chr10	50066000	50068000	0.26195	CXINH
chr10	50622000	50624000	chr10	50624000	50626000	0.252354	CXINH
chr10	50624000	50626000	chr10	50622000	50624000	0.252354	CXINH
chr10	50624000	50626000	chr10	50738000	50740000	0.291634	CXINH
chr10	50738000	50740000	chr10	50624000	50626000	0.291634	CXINH
chr10	50738000	50740000	chr10	50740000	50742000	0.354748	CXINH
chr10	50740000	50742000	chr10	50738000	50740000	0.354748	CXINH
chr10	51072000	51074000	chr10	51074000	51076000	0.253968	CXINH
chr10	51074000	51076000	chr10	51072000	51074000	0.253968	CXINH
chr10	51698000	51700000	chr10	51700000	51702000	0.393112	CXINH
chr10	51698000	51700000	chr10	51960000	51962000	0.337689	CXINH
chr10	51700000	51702000	chr10	51698000	51700000	0.393112	CXINH
chr10	51960000	51962000	chr10	51698000	51700000	0.337689	CXINH
chr10	52214000	52216000	chr10	52216000	52218000	0.385854	CXINH
chr10	52216000	52218000	chr10	52214000	52216000	0.385854	CXINH
chr10	55628000	55630000	chr10	55630000	55632000	0.34685	CXINH
chr10	55630000	55632000	chr10	55628000	55630000	0.34685	CXINH
chr10	58266000	58268000	chr10	58268000	58270000	0.441488	CXINH
chr10	58268000	58270000	chr10	58266000	58268000	0.441488	CXINH
chr10	5888000	5890000	chr10	5890000	5892000	0.310869	CXINH
chr10	5890000	5892000	chr10	5888000	5890000	0.310869	CXINH
chr10	58966000	58968000	chr10	59064000	59066000	0.300174	CXINH
chr10	59064000	59066000	chr10	58966000	58968000	0.300174	CXINH
chr10	59516000	59518000	chr10	59518000	59520000	0.288611	CXINH
chr10	59518000	59520000	chr10	59516000	59518000	0.288611	CXINH
chr10	59624000	59626000	chr10	59626000	59628000	0.299581	CXINH
chr10	59626000	59628000	chr10	59624000	59626000	0.299581	CXINH
chr10	59708000	59710000	chr10	59710000	59712000	0.308833	CXINH
chr10	59710000	59712000	chr10	59708000	59710000	0.308833	CXINH
chr10	60508000	60510000	chr10	60816000	60818000	0.259078	CXINH
chr10	60816000	60818000	chr10	60508000	60510000	0.259078	CXINH
chr10	6170000	6172000	chr10	6172000	6174000	0.304618	CXINH
chr10	6172000	6174000	chr10	6170000	6172000	0.304618	CXINH
chr10	61898000	61900000	chr10	61900000	61902000	0.253783	CXINH
chr10	61900000	61902000	chr10	61898000	61900000	0.253783	CXINH
chr10	61972000	61974000	chr10	61974000	61976000	0.254506	CXINH
chr10	61974000	61976000	chr10	61972000	61974000	0.254506	CXINH
chr10	620000	622000	chr10	622000	624000	0.266431	CXINH
chr10	6200000	6202000	chr10	6202000	6204000	0.275128	CXINH
chr10	6202000	6204000	chr10	6200000	6202000	0.275128	CXINH
chr10	622000	624000	chr10	620000	622000	0.266431	CXINH
chr10	62816000	62818000	chr10	63132000	63134000	0.251058	CXINH
chr10	63132000	63134000	chr10	62816000	62818000	0.251058	CXINH
chr10	63520000	63522000	chr10	63522000	63524000	0.263664	CXINH
chr10	63522000	63524000	chr10	63520000	63522000	0.263664	CXINH
chr10	6400000	6402000	chr10	6402000	6404000	0.352356	CXINH
chr10	6402000	6404000	chr10	6400000	6402000	0.352356	CXINH
[truncated: 20,789 more rows]

## Sheet: SuppTable_2.xlsx_MIGL_cicero_co
chr_1	start_1	end_1	chr_2	start_2	end_2	coAcc_score	celltype
chr1	1000000	1002000	chr1	1002000	1004000	0.33003	MIGL
chr1	100036000	100038000	chr1	100038000	100040000	0.458213	MIGL
chr1	100038000	100040000	chr1	100036000	100038000	0.458213	MIGL
chr1	100132000	100134000	chr1	100352000	100354000	0.269625	MIGL
chr1	1002000	1004000	chr1	1000000	1002000	0.33003	MIGL
chr1	100248000	100250000	chr1	100250000	100252000	0.48718	MIGL
chr1	100248000	100250000	chr1	100352000	100354000	0.252135	MIGL
chr1	100250000	100252000	chr1	100248000	100250000	0.48718	MIGL
chr1	100264000	100266000	chr1	100266000	100268000	0.405038	MIGL
chr1	100264000	100266000	chr1	100352000	100354000	0.260208	MIGL
chr1	100266000	100268000	chr1	100264000	100266000	0.405038	MIGL
chr1	100266000	100268000	chr1	100352000	100354000	0.274783	MIGL
chr1	10032000	10034000	chr1	9910000	9912000	0.330136	MIGL
chr1	10032000	10034000	chr1	9942000	9944000	0.25295	MIGL
chr1	10032000	10034000	chr1	10210000	10212000	0.283199	MIGL
chr1	100350000	100352000	chr1	100352000	100354000	0.276868	MIGL
chr1	100352000	100354000	chr1	100132000	100134000	0.269625	MIGL
chr1	100352000	100354000	chr1	100248000	100250000	0.252135	MIGL
chr1	100352000	100354000	chr1	100264000	100266000	0.260208	MIGL
chr1	100352000	100354000	chr1	100266000	100268000	0.274783	MIGL
chr1	100352000	100354000	chr1	100350000	100352000	0.276868	MIGL
chr1	100462000	100464000	chr1	100464000	100466000	0.317987	MIGL
chr1	100464000	100466000	chr1	100462000	100464000	0.317987	MIGL
chr1	100894000	100896000	chr1	100896000	100898000	0.53097	MIGL
chr1	100894000	100896000	chr1	101024000	101026000	0.269093	MIGL
chr1	100896000	100898000	chr1	100894000	100896000	0.53097	MIGL
chr1	101024000	101026000	chr1	100894000	100896000	0.269093	MIGL
chr1	101024000	101026000	chr1	101026000	101028000	0.475499	MIGL
chr1	101026000	101028000	chr1	101024000	101026000	0.475499	MIGL
chr1	101234000	101236000	chr1	101236000	101238000	0.363869	MIGL
chr1	101236000	101238000	chr1	101234000	101236000	0.363869	MIGL
chr1	1018000	1020000	chr1	1116000	1118000	0.265058	MIGL
chr1	1018000	1020000	chr1	1232000	1234000	0.341123	MIGL
chr1	1018000	1020000	chr1	1374000	1376000	0.274688	MIGL
chr1	1018000	1020000	chr1	1398000	1400000	0.286421	MIGL
chr1	10210000	10212000	chr1	9900000	9902000	0.279546	MIGL
chr1	10210000	10212000	chr1	9910000	9912000	0.395442	MIGL
chr1	10210000	10212000	chr1	10032000	10034000	0.283199	MIGL
chr1	10210000	10212000	chr1	10398000	10400000	0.254031	MIGL
chr1	103524000	103526000	chr1	103526000	103528000	0.37383	MIGL
chr1	103526000	103528000	chr1	103524000	103526000	0.37383	MIGL
chr1	10398000	10400000	chr1	10210000	10212000	0.254031	MIGL
chr1	10398000	10400000	chr1	10694000	10696000	0.255305	MIGL
chr1	10694000	10696000	chr1	10398000	10400000	0.255305	MIGL
chr1	109074000	109076000	chr1	109076000	109078000	0.565422	MIGL
chr1	109076000	109078000	chr1	109074000	109076000	0.565422	MIGL
chr1	109262000	109264000	chr1	109264000	109266000	0.368923	MIGL
chr1	109264000	109266000	chr1	109262000	109264000	0.368923	MIGL
chr1	109396000	109398000	chr1	109398000	109400000	0.285638	MIGL
chr1	109398000	109400000	chr1	109396000	109398000	0.285638	MIGL
chr1	109482000	109484000	chr1	109484000	109486000	0.305953	MIGL
chr1	109484000	109486000	chr1	109482000	109484000	0.305953	MIGL
chr1	109492000	109494000	chr1	109494000	109496000	0.352623	MIGL
chr1	109494000	109496000	chr1	109492000	109494000	0.352623	MIGL
chr1	109654000	109656000	chr1	109656000	109658000	0.298345	MIGL
chr1	109656000	109658000	chr1	109654000	109656000	0.298345	MIGL
chr1	109666000	109668000	chr1	109668000	109670000	0.510404	MIGL
chr1	109668000	109670000	chr1	109666000	109668000	0.510404	MIGL
chr1	109926000	109928000	chr1	109928000	109930000	0.509689	MIGL
chr1	109928000	109930000	chr1	109926000	109928000	0.509689	MIGL
chr1	110208000	110210000	chr1	110210000	110212000	0.255133	MIGL
chr1	110210000	110212000	chr1	110208000	110210000	0.255133	MIGL
chr1	110406000	110408000	chr1	110408000	110410000	0.276246	MIGL
chr1	110408000	110410000	chr1	110406000	110408000	0.276246	MIGL
chr1	11058000	11060000	chr1	11060000	11062000	0.379026	MIGL
chr1	11060000	11062000	chr1	11058000	11060000	0.379026	MIGL
chr1	110962000	110964000	chr1	110964000	110966000	0.467347	MIGL
chr1	110964000	110966000	chr1	110962000	110964000	0.467347	MIGL
chr1	111202000	111204000	chr1	111204000	111206000	0.30708	MIGL
chr1	111204000	111206000	chr1	111202000	111204000	0.30708	MIGL
chr1	111488000	111490000	chr1	111502000	111504000	0.291941	MIGL
chr1	111488000	111490000	chr1	111504000	111506000	0.33652	MIGL
chr1	111488000	111490000	chr1	111506000	111508000	0.381027	MIGL
chr1	111488000	111490000	chr1	111516000	111518000	0.307348	MIGL
chr1	111502000	111504000	chr1	111488000	111490000	0.291941	MIGL
chr1	111502000	111504000	chr1	111504000	111506000	0.31664	MIGL
chr1	111502000	111504000	chr1	111506000	111508000	0.286793	MIGL
chr1	111504000	111506000	chr1	111488000	111490000	0.33652	MIGL
chr1	111504000	111506000	chr1	111502000	111504000	0.31664	MIGL
chr1	111504000	111506000	chr1	111506000	111508000	0.480886	MIGL
chr1	111504000	111506000	chr1	111516000	111518000	0.255173	MIGL
chr1	111506000	111508000	chr1	111488000	111490000	0.381027	MIGL
chr1	111506000	111508000	chr1	111502000	111504000	0.286793	MIGL
chr1	111506000	111508000	chr1	111504000	111506000	0.480886	MIGL
chr1	111506000	111508000	chr1	111508000	111510000	0.410993	MIGL
chr1	111506000	111508000	chr1	111514000	111516000	0.258456	MIGL
chr1	111506000	111508000	chr1	111516000	111518000	0.40198	MIGL
chr1	111506000	111508000	chr1	111754000	111756000	0.383125	MIGL
chr1	111508000	111510000	chr1	111506000	111508000	0.410993	MIGL
chr1	111508000	111510000	chr1	111516000	111518000	0.271635	MIGL
chr1	111514000	111516000	chr1	111506000	111508000	0.258456	MIGL
chr1	111516000	111518000	chr1	111488000	111490000	0.307348	MIGL
chr1	111516000	111518000	chr1	111504000	111506000	0.255173	MIGL
chr1	111516000	111518000	chr1	111506000	111508000	0.40198	MIGL
chr1	111516000	111518000	chr1	111508000	111510000	0.271635	MIGL
chr1	111516000	111518000	chr1	111754000	111756000	0.322672	MIGL
chr1	11156000	11158000	chr1	11158000	11160000	0.477939	MIGL
chr1	11158000	11160000	chr1	11156000	11158000	0.477939	MIGL
chr1	1116000	1118000	chr1	778000	780000	0.255719	MIGL
chr1	1116000	1118000	chr1	1018000	1020000	0.265058	MIGL
chr1	1116000	1118000	chr1	1232000	1234000	0.260345	MIGL
chr1	1116000	1118000	chr1	1308000	1310000	0.263736	MIGL
chr1	1116000	1118000	chr1	1374000	1376000	0.2975	MIGL
chr1	111754000	111756000	chr1	111506000	111508000	0.383125	MIGL
chr1	111754000	111756000	chr1	111516000	111518000	0.322672	MIGL
chr1	112500000	112502000	chr1	112502000	112504000	0.363583	MIGL
chr1	112502000	112504000	chr1	112500000	112502000	0.363583	MIGL
chr1	112618000	112620000	chr1	112620000	112622000	0.258961	MIGL
chr1	112620000	112622000	chr1	112618000	112620000	0.258961	MIGL
chr1	112954000	112956000	chr1	112956000	112958000	0.267536	MIGL
chr1	112956000	112958000	chr1	112954000	112956000	0.267536	MIGL
chr1	113758000	113760000	chr1	113760000	113762000	0.406051	MIGL
chr1	113760000	113762000	chr1	113758000	113760000	0.406051	MIGL
chr1	113928000	113930000	chr1	113930000	113932000	0.334162	MIGL
chr1	113930000	113932000	chr1	113928000	113930000	0.334162	MIGL
chr1	114112000	114114000	chr1	114114000	114116000	0.508162	MIGL
chr1	114114000	114116000	chr1	114112000	114114000	0.508162	MIGL
chr1	114668000	114670000	chr1	114670000	114672000	0.363078	MIGL
chr1	114670000	114672000	chr1	114668000	114670000	0.363078	MIGL
chr1	114756000	114758000	chr1	114758000	114760000	0.371956	MIGL
chr1	114758000	114760000	chr1	114756000	114758000	0.371956	MIGL
chr1	116150000	116152000	chr1	116152000	116154000	0.346532	MIGL
chr1	116152000	116154000	chr1	116150000	116152000	0.346532	MIGL
chr1	116372000	116374000	chr1	116374000	116376000	0.260713	MIGL
chr1	116374000	116376000	chr1	116372000	116374000	0.260713	MIGL
chr1	116376000	116378000	chr1	116378000	116380000	0.343101	MIGL
chr1	116378000	116380000	chr1	116376000	116378000	0.343101	MIGL
chr1	117066000	117068000	chr1	117068000	117070000	0.279709	MIGL
chr1	117068000	117070000	chr1	117066000	117068000	0.279709	MIGL
chr1	117120000	117122000	chr1	117122000	117124000	0.370419	MIGL
chr1	117122000	117124000	chr1	117120000	117122000	0.370419	MIGL
chr1	11730000	11732000	chr1	11790000	11792000	0.304993	MIGL
chr1	11734000	11736000	chr1	11736000	11738000	0.414688	MIGL
chr1	11736000	11738000	chr1	11734000	11736000	0.414688	MIGL
chr1	117604000	117606000	chr1	117606000	117608000	0.309882	MIGL
chr1	117606000	117608000	chr1	117604000	117606000	0.309882	MIGL
chr1	117670000	117672000	chr1	117672000	117674000	0.446438	MIGL
chr1	117672000	117674000	chr1	117670000	117672000	0.446438	MIGL
chr1	11790000	11792000	chr1	11730000	11732000	0.304993	MIGL
chr1	11790000	11792000	chr1	11802000	11804000	0.392944	MIGL
chr1	11790000	11792000	chr1	11806000	11808000	0.308047	MIGL
chr1	11790000	11792000	chr1	11908000	11910000	0.285575	MIGL
chr1	11790000	11792000	chr1	11926000	11928000	0.350484	MIGL
chr1	11790000	11792000	chr1	11934000	11936000	0.258339	MIGL
chr1	11790000	11792000	chr1	11980000	11982000	0.314534	MIGL
chr1	11790000	11792000	chr1	12018000	12020000	0.345628	MIGL
chr1	11790000	11792000	chr1	12142000	12144000	0.368101	MIGL
chr1	11790000	11792000	chr1	12152000	12154000	0.300935	MIGL
chr1	11790000	11792000	chr1	12160000	12162000	0.281828	MIGL
chr1	11790000	11792000	chr1	12166000	12168000	0.337248	MIGL
chr1	11790000	11792000	chr1	12180000	12182000	0.298002	MIGL
chr1	11790000	11792000	chr1	12184000	12186000	0.483107	MIGL
chr1	11802000	11804000	chr1	11790000	11792000	0.392944	MIGL
chr1	11802000	11804000	chr1	11804000	11806000	0.309312	MIGL
chr1	11802000	11804000	chr1	11806000	11808000	0.339562	MIGL
chr1	11802000	11804000	chr1	11908000	11910000	0.262724	MIGL
chr1	11802000	11804000	chr1	11926000	11928000	0.393806	MIGL
chr1	11802000	11804000	chr1	11934000	11936000	0.253146	MIGL
chr1	11802000	11804000	chr1	11980000	11982000	0.385375	MIGL
chr1	11802000	11804000	chr1	12018000	12020000	0.346642	MIGL
chr1	11802000	11804000	chr1	12142000	12144000	0.364515	MIGL
chr1	11802000	11804000	chr1	12152000	12154000	0.324182	MIGL
chr1	11802000	11804000	chr1	12166000	12168000	0.434111	MIGL
chr1	11802000	11804000	chr1	12180000	12182000	0.253403	MIGL
chr1	11802000	11804000	chr1	12184000	12186000	0.453685	MIGL
chr1	11804000	11806000	chr1	11802000	11804000	0.309312	MIGL
chr1	11804000	11806000	chr1	11806000	11808000	0.556935	MIGL
chr1	11804000	11806000	chr1	11926000	11928000	0.263114	MIGL
chr1	11804000	11806000	chr1	11980000	11982000	0.285855	MIGL
chr1	11804000	11806000	chr1	12018000	12020000	0.298213	MIGL
chr1	11804000	11806000	chr1	12184000	12186000	0.274347	MIGL
chr1	11804000	11806000	chr1	12208000	12210000	0.253738	MIGL
chr1	11806000	11808000	chr1	11790000	11792000	0.308047	MIGL
chr1	11806000	11808000	chr1	11802000	11804000	0.339562	MIGL
chr1	11806000	11808000	chr1	11804000	11806000	0.556935	MIGL
chr1	11806000	11808000	chr1	11908000	11910000	0.293322	MIGL
chr1	11806000	11808000	chr1	11926000	11928000	0.376596	MIGL
chr1	11806000	11808000	chr1	11980000	11982000	0.41687	MIGL
chr1	11806000	11808000	chr1	12018000	12020000	0.318039	MIGL
chr1	11806000	11808000	chr1	12142000	12144000	0.315129	MIGL
chr1	11806000	11808000	chr1	12166000	12168000	0.311066	MIGL
chr1	11806000	11808000	chr1	12180000	12182000	0.277538	MIGL
chr1	11806000	11808000	chr1	12184000	12186000	0.362349	MIGL
chr1	11906000	11908000	chr1	11908000	11910000	0.380367	MIGL
chr1	11908000	11910000	chr1	11790000	11792000	0.285575	MIGL
chr1	11908000	11910000	chr1	11802000	11804000	0.262724	MIGL
chr1	11908000	11910000	chr1	11806000	11808000	0.293322	MIGL
chr1	11908000	11910000	chr1	11906000	11908000	0.380367	MIGL
chr1	11908000	11910000	chr1	11926000	11928000	0.317529	MIGL
chr1	11908000	11910000	chr1	11980000	11982000	0.316679	MIGL
chr1	11908000	11910000	chr1	12018000	12020000	0.290254	MIGL
chr1	11908000	11910000	chr1	12142000	12144000	0.273776	MIGL
chr1	11908000	11910000	chr1	12160000	12162000	0.264672	MIGL
[truncated: 41,883 more rows]

## Sheet: SuppTable_2.xlsx_OPC_cicero_coA
chr_1	start_1	end_1	chr_2	start_2	end_2	coAcc_score	celltype
[truncated: 76,526 more rows]

[truncated: 30 more sheets: SuppTable_2.xlsx_MOL_cicero_coA, SuppTable_3.xlsx_AST_CRC_NODELI, SuppTable_3.xlsx_AST_CRC_EDGE_L, SuppTable_3.xlsx_CXEX_CRC_NODEL, SuppTable_3.xlsx_CXEX_CRC_EDGE_, SuppTable_3.xlsx_CXINH_CRC_NODE, SuppTable_3.xlsx_CXINH_CRC_EDGE, SuppTable_3.xlsx_MIGL_CRC_NODEL, SuppTable_3.xlsx_MIGL_CRC_EDGE_, SuppTable_3.xlsx_MOL_CRC_NODELI, SuppTable_3.xlsx_MOL_CRC_EDGE_L, SuppTable_3.xlsx_OPC_CRC_NODELI, SuppTable_3.xlsx_OPC_CRC_EDGE_L, SuppTable_3.xlsx_AST_CRC_TF_GEX, SuppTable_3.xlsx_CXEX_CRC_TF_GE, SuppTable_3.xlsx_CXINH_CRC_TF_G, SuppTable_3.xlsx_MIGL_CRC_TF_GE, SuppTable_3.xlsx_MOL_CRC_TF_GEX, SuppTable_3.xlsx_OPC_CRC_TF_GEX, SuppTable_4.xlsx_summary …]
