# Supplementary material for: Single-nucleus epigenomic profiling of the adult human central nervous system unveils epigenetic memory of developmental programs
Source: Nat Neurosci. 2026 Mar 19;29(4):992–1006. doi: 10.1038/s41593-026-02208-0 (PMC13061643; doi:10.1038/s41593-026-02208-0)
Supplement: Supplementary file 4 — Statistical source data for Figs. 2 and 6 and Extended Data Fig. 6. [file 41593_2026_2208_MOESM4_ESM.xlsx]

## Sheet: Fig6
	mRNA mir10 (All KRAB and p300 samples normalized seperatley)
		KRAB Neg	KRAB Linc	KRAB Mir	P300 Neg	P300 Linc	P300 Mir					dCas9-KRAB					dCas9-P300
	Rep1	0.322093	0.000116279	0.144186	0.194521	0.0410959	0.234247
	Rep2	0.15226	0.0422391	0.0159864	0.134648	0.0581292	0.38337				miR10b					miR10b
	Rep3	0.312149	0.0781737	0.0633641	0.149886	0.206889	0.199009				group1	group2	p-adj			group1	group2	p-adj
	Rep4	0.437866	0.0386437	0.0334107	0.106697	0.146001	0.211472				LINC	NTC	0.0003			LINC	NTC	0.5186
	Rep5	0.181412	0.147879	0.134053	0.0901503	0.302556	0.164981				miR10b	NTC	0.0005			miR10b	NTC	0.8957
	Rep6	0.334866	0.069143	0.172653	0.105106	0.413299	0.13034				LINC	miR10b	0.948			LINC	miR10b	0.2981
	mRNA Linc (All KRAB and p300 samples normalized seperatley)										LINC01116					LINC01116
		KRAB Neg	KRAB Linc	KRAB Mir	P300 Neg	P300 Linc	P300 Mir				group1	group2	p-adj			group1	group2	p-adj
	Rep1	0.480952	0.00714286	0.0047619	0.0487864	0.00121359	0.450971				LINC	NTC	0.0004			LINC	NTC	0.1709
	Rep2	0.175802	0.0547918	0.0592284	0.0976798	0.108828	0.317512				miR10b	NTC	0.0014			miR10b	NTC	0.78
	Rep3	0.340608	0.0727164	0.0958441	0.135811	0.246931	0.21751				LINC	miR10b	0.7671			LINC	miR10b	0.0512
	Rep4	0.437866	0.0386437	0.0334107	0.119344	0.262876	0.152783
	Rep5	0.202994	0.147825	0.128692	0.0920276	0.298427	0.196052				HOXD1					HOXD1
	Rep6	0.319138	0.0910378	0.181574	0.0961491	0.339575	0.160231				group1	group2	p-adj			group1	group2	p-adj
											LINC	NTC	0.0008			LINC	NTC	0.0574
	mRNA Hoxd1 (All KRAB and p300 samples normalized seperatley)										miR10b	NTC	0.7192			miR10b	NTC	0.9899
		KRAB Neg	KRAB Linc	KRAB Mir	P300 Neg	P300 Linc	P300 Mir				LINC	miR10b	0.004			LINC	miR10b	0.0444
	Rep1	0.354734	0.0520518	0.459818	0.0357641	0.194413	0.742389
	Rep2	0.46784	0.0152124	0.0236064	0.178655	1.04068	0.593547				HOXD4					HOXD4
	Rep3	0.404529	0.0658582	0.0264202	0.179403	0.845916	0.577274				group1	group2	p-adj			group1	group2	p-adj
	Rep4	0.451043	0.0870706	0.016791	0.0504643	0.337938	0.752495				LINC	NTC	0.0235			LINC	NTC	0.5042
	Rep5	0.291115	0.0312545	0.173148	0.0717745	0.281191	0.291644				miR10b	NTC	0.9999			miR10b	NTC	0.2692
	Rep6	0.303109	0.167129	0.0297759	0.260568	0.291353	0.153296				LINC	miR10b	0.0242			LINC	miR10b	0.0407
	mRNA Hoxd4 (All KRAB and p300 samples normalized seperatley)
		KRAB Neg	KRAB Linc	KRAB Mir	P300 Neg	P300 Linc	P300 Mir
	Rep2	0.16335	0.11459	0.152911	0.16335	0.221265	0.319581
	Rep3	0.176212	0.0370037	0.020981	0.139749	0.449769	0.216402
	Rep4	0.244938	0.0339371	0.17062	0.0837561	0.0979307	0.367257
	Rep5	0.206989	0.164807	0.00802316	0.0774641	0.0926335	0.625744
	Rep6	0.187799	0.00565595	0.00667326	0.187799	0.25772	0.255464
	mRNA Hoxd8 (All KRAB and p300 samples normalized seperatley)
		KRAB Neg	KRAB Linc	KRAB Mir	P300 Neg	P300 Linc	P300 Mir
	Rep2	0.148995	0.139577	0.141704	0.223322	0.156719	0.183909
	Rep3	0.126045	0.157139	0.128157	0.12206	0.144161	0.221326
	Rep4	0.163586	0.157541	0.175828	0.179032	0.157992	0.136601
	Rep5	0.112948	0.137793	0.247635	0.120661	0.252924	0.12722
	Rep6	0.242452	0.105478	0.15316	0.14211	0.216178	0.14534

## Sheet: Fig2,ExtDatFig6
		mRNA Sox10 (normalized with NEG and ENHA)
			p300 NEG	p300 ENHA
		Rep5	0.344624	0.655376		p-adj
		Rep4	0.449879	0.550121		0.018592
		Rep3	0.382576	0.617424
		Rep2	0.415867	0.584133
		Rep1	0.250922	0.749078
		CDC42EP1
			Neg	ENHA		p-adj
		Run5	0.109575	0.109575		0.342236
		Run4	0.164199	0.066579
		Run3	0.079036	0.071
		Run2	0.102919	0.101817
		EIF3L
			Neg	ENHA		p-adj
		Run5	0.108169	0.108169		0.95347
		Run4	0.179959	0.072117
		Run3	0.102627	0.192433
		Run2	0.075388	0.103893
		ANKRD54
			Neg	ENHA		p-adj
		Run5	0.135843	0.135843		0.354723
		Run4	0.084028	0.18849
		Run3	0.0825	0.182477
		Run2	0.134478	0.091061
		PICK1
			Neg	ENHA		p-adj
		Run5	0.118206	0.118206		0.316526
		Run4	0.110045	0.164362
		Run3	0.082059	0.216686
		Run2	0.109463	0.08765
		mRNA Sox10 (Normalized with NEG, U2, U3)
			P300 NEG	P300 U2	P300 U3
		Rep5	0.233879	0.417188	0.348933
		Rep4	0.272571	0.376062	0.351366
		Rep3	0.111849	0.45072	0.437431
		Rep2	0.199889	0.408062	0.392049
